# Supplementary material for: Response of Arabidopsis thaliana to Flooding with Physical Flow
Source: Plants (Basel). 2024 Dec 16;13(24):3508. doi: 10.3390/plants13243508 (PMC11678080; doi:10.3390/plants13243508)
Supplement: Supplementary file 1 [file plants-13-03508-s001.zip › Supplemental Tables.xlsx]

## Sheet: Table S1
Table S1. Mapping information of RNA-Seq analysis
Group	Total input reads	Mapped reads
Control Replicate 1	70107698	66405340
Control Replicate 2	66399392	62906850
Control Replicate 3	49998561	47851210
Submergence Replicate 1	37885690	36059662
Submergence Replicate 2	53783009	51410131
Submergence Replicate 3	48936059	46861493
Flooding Replicate 1	44949542	43021642
Flooding Replicate 2	42068902	39471527
Flooding Replicate 3	41763964	39743524

## Sheet: Table S2
Table S2. Transcripts specifically up-regulated in response to submergence
GeneID	TranscriptID	GeneName	baseMean	log2FoldChange	lfcSE	stat	pvalue	padj	GO_info
AT1G20740	AT1G20740.2,AT1G20740.1	.	9.71358	3.40491	1.16082	2.93319	0.00335499	0.0202709	NA
AT2G24560	AT2G24560.1,AT2G24560.2	.	7.66697	2.75414	0.991746	2.77706	0.00548523	0.0302783	NA
AT4G23070	AT4G23070.1	RBL7	12.6153	2.69033	0.8923	3.01505	0.00256938	0.0164054	GO:0005634|nucleus|CC
AT5G01050	AT5G01050.1	LAC9	7.6486	2.32746	0.864648	2.6918	0.00710673	0.0372914	NA
AT2G08405	AT2G08405.1	.	13.7676	2.23315	0.829637	2.69172	0.0071084	0.0372914	NA
AT4G34810	AT4G34810.1	.	32.6481	2.13081	0.519532	4.10141	4.10639e-05	0.000456561	GO:0003674|molecular_function|MF,GO:0009507|chloroplast|CC,GO:0009733|response to auxin|BP
AT1G66280	AT1G66280.1	BGLU22	32.8547	2.10238	0.439611	4.78237	1.73241e-06	2.71573e-05	GO:0004553|hydrolase activity, hydrolyzing O-glycosyl compounds|MF,GO:0005783|endoplasmic reticulum|CC,GO:0008422|beta-glucosidase activity|MF,GO:0009506|plasmodesma|CC,GO:0009507|chloroplast|CC,GO:0009651|response to salt stress|BP,GO:0016020|membrane|CC,GO:0070417|cellular response to cold|BP,GO:0071472|cellular response to salt stress|BP
AT1G76220	AT1G76220.1	.	23.5113	2.04235	0.595483	3.42974	0.000604149	0.00487074	NA
AT5G15120	AT5G15120.1	PCO1	147.029	2.01794	0.529515	3.81093	0.000138446	0.00134238	NA
AT3G06436	AT3G06436.1	.	14.251	1.98832	0.614794	3.23412	0.00122018	0.00880052	NA
AT4G21200	AT4G21200.1,AT4G21200.3,AT4G21200.2	GA2OX8	12.406	1.98634	0.773169	2.56909	0.0101965	0.0496881	GO:0005737|cytoplasm|CC,GO:0009685|gibberellin metabolic process|BP,GO:0052635|C-20 gibberellin 2-beta-dioxygenase activity|MF
AT5G38030	AT5G38030.1	DTX30	12.6616	1.98465	0.750721	2.64366	0.0082014	0.0418422	NA
AT3G48240	AT3G48240.1	.	30.073	1.93105	0.545833	3.53781	0.000403457	0.00342509	NA
AT4G34770	AT4G34770.1	.	167.803	1.86514	0.299234	6.23307	4.57395e-10	1.36233e-08	GO:0009507|chloroplast|CC,GO:0009733|response to auxin|BP
AT3G46280	AT3G46280.1	.	51.7619	1.85729	0.445843	4.16581	3.10251e-05	0.000355026	NA
AT3G62740	AT3G62740.1,AT3G62740.2	BGLU7	76.706	1.85571	0.697794	2.65939	0.00782823	0.0402782	GO:0004553|hydrolase activity, hydrolyzing O-glycosyl compounds|MF
AT2G38060	AT2G38060.1,AT2G38060.2	PHT4;2	12.4464	1.85268	0.630562	2.93814	0.00330189	0.0200187	GO:0005315|inorganic phosphate transmembrane transporter activity|MF,GO:0005351|carbohydrate:proton symporter activity|MF,GO:0008514|organic anion transmembrane transporter activity|MF,GO:0009536|plastid|CC,GO:0015144|carbohydrate transmembrane transporter activity|MF,GO:0015706|nitrate transport|BP,GO:0016020|membrane|CC
AT3G28170	AT3G28170.1	.	31.2339	1.85041	0.490561	3.77204	0.000161921	0.0015348	NA
AT1G12950	AT1G12950.1	DTX31	16.1917	1.844	0.657852	2.80306	0.00506205	0.0283719	GO:0005215|transporter activity|MF,GO:0005886|plasma membrane|CC,GO:0015297|antiporter activity|MF,GO:0016020|membrane|CC,GO:0048765|root hair cell differentiation|BP
AT1G13420	AT1G13420.1	SOT8	14.7279	1.83519	0.693904	2.64473	0.0081755	0.0417502	GO:0005634|nucleus|CC,GO:0008146|sulfotransferase activity|MF,GO:0009735|response to cytokinin|BP,GO:0009736|cytokinin-activated signaling pathway|BP
AT4G37220	AT4G37220.1	.	111.167	1.80474	0.361036	4.99879	5.76903e-07	1.00741e-05	NA
AT4G34800	AT4G34800.1	.	10.569	1.78167	0.684959	2.60113	0.00929175	0.0462771	GO:0003674|molecular_function|MF,GO:0005739|mitochondrion|CC,GO:0009733|response to auxin|BP
AT4G14130	AT4G14130.1	XTH15	121.255	1.76553	0.372175	4.74383	2.09714e-06	3.23058e-05	GO:0005576|extracellular region|CC,GO:0016798|hydrolase activity, acting on glycosyl bonds|MF
AT1G58460	AT1G58460.1,AT1G58460.2	.	27.0764	1.74472	0.525807	3.31818	0.000906074	0.00684557	NA
AT1G05420	AT1G05420.2,AT1G05420.1	ATOFP12	32.7918	1.71965	0.409237	4.20209	2.64457e-05	0.00030949	GO:0005634|nucleus|CC,GO:0045892|negative regulation of transcription, DNA-templated|BP
AT4G19820	AT4G19820.1	.	521.411	1.71682	0.215555	7.96468	1.65645e-15	1.00317e-13	NA
AT3G11773	AT3G11773.2,AT3G11773.1	.	30.8905	1.70957	0.543815	3.14366	0.00166851	0.0114317	NA
AT4G25580	AT4G25580.2,AT4G25580.1	.	191.904	1.69756	0.33749	5.02997	4.90553e-07	8.7321e-06	NA
AT5G50600	AT5G50600.1	HSD1	18.2388	1.66259	0.554718	2.99718	0.00272488	0.0171346	GO:0008202|steroid metabolic process|BP,GO:0009507|chloroplast|CC,GO:0009737|response to abscisic acid|BP,GO:0009741|response to brassinosteroid|BP,GO:0016491|oxidoreductase activity|MF,GO:0070524|11-beta-hydroxysteroid dehydrogenase (NADP+) activity|MF,GO:0072555|17-beta-ketosteroid reductase activity|MF,GO:0072582|17-beta-hydroxysteroid dehydrogenase (NADP+) activity|MF
AT1G52750	AT1G52750.1	.	104.122	1.62857	0.467003	3.48727	0.000487977	0.0040277	NA
AT5G50700	AT5G50700.1	HSD1	18.1952	1.60357	0.545702	2.93854	0.00329764	0.0199986	GO:0009507|chloroplast|CC,GO:0016491|oxidoreductase activity|MF
AT1G61820	AT1G61820.1,AT1G61820.3	BGLU46	235.859	1.60187	0.48224	3.32173	0.000894614	0.00678079	GO:0004553|hydrolase activity, hydrolyzing O-glycosyl compounds|MF,GO:0005576|extracellular region|CC,GO:0008422|beta-glucosidase activity|MF,GO:0009809|lignin biosynthetic process|BP,GO:0047782|coniferin beta-glucosidase activity|MF
AT5G56230	AT5G56230.1	PRA1G2	28.0343	1.56996	0.438434	3.58084	0.000342497	0.00295987	GO:0003674|molecular_function|MF,GO:0005783|endoplasmic reticulum|CC,GO:0009507|chloroplast|CC,GO:0016192|vesicle-mediated transport|BP
AT4G27590	AT4G27590.1,AT4G27590.2	.	23.1707	1.55752	0.461273	3.37656	0.00073398	0.00572115	NA
AT2G45080	AT2G45080.1	CYCU2-1	55.9611	1.5345	0.572353	2.68104	0.00733931	0.0382843	GO:0004693|cyclin-dependent protein serine/threonine kinase activity|MF,GO:0005737|cytoplasm|CC,GO:0010440|stomatal lineage progression|BP,GO:0051726|regulation of cell cycle|BP
AT4G21760	AT4G21760.2,AT4G21760.1	BGLU47	41.1253	1.51118	0.581407	2.59917	0.00934498	0.0464656	GO:0004553|hydrolase activity, hydrolyzing O-glycosyl compounds|MF
AT1G15330	AT1G15330.1	PV42A	53.8998	1.48496	0.308287	4.81682	1.45866e-06	2.33153e-05	NA
AT1G68862	AT1G68862.1,AT1G68862.2,AT1G68862.3,AT1G68862.4	.	101.714	1.48296	0.245265	6.04634	1.48175e-09	4.07471e-08	NA
AT1G26790	AT1G26790.1	.	496.474	1.47798	0.312207	4.73399	2.20151e-06	3.37358e-05	NA
AT4G26260	AT4G26260.1,AT4G26260.2	MIOX4	132.633	1.47267	0.354183	4.15793	3.21138e-05	0.000365507	GO:0005737|cytoplasm|CC,GO:0006949|syncytium formation|BP,GO:0019853|L-ascorbic acid biosynthetic process|BP,GO:0050113|inositol oxygenase activity|MF
AT1G72260	AT1G72260.1	THI2.1	141.909	1.45407	0.442755	3.28414	0.00102294	0.00760357	GO:0005576|extracellular region|CC,GO:0006952|defense response|BP,GO:0009867|jasmonic acid mediated signaling pathway|BP
AT4G38825	AT4G38825.1	.	89.4759	1.44539	0.523245	2.76236	0.00573854	0.0313579	GO:0003674|molecular_function|MF,GO:0005739|mitochondrion|CC,GO:0008150|biological_process|BP
AT1G29420	AT1G29420.2,AT1G29420.1	.	35.3065	1.43825	0.513707	2.79974	0.00511431	0.0285966	GO:0003674|molecular_function|MF,GO:0005739|mitochondrion|CC,GO:0009733|response to auxin|BP
AT5G19340	AT5G19340.1	.	291.981	1.43272	0.368931	3.88342	0.000102997	0.00103471	NA
AT1G74055	AT1G74055.1	.	15.5694	1.41026	0.545404	2.58571	0.00971774	0.0479349	NA
AT3G27500	AT3G27500.2,AT3G27500.1,AT3G27500.3	.	43.7667	1.40928	0.345678	4.07686	4.56483e-05	0.000502773	NA
AT5G01740	AT5G01740.1	.	122.246	1.40252	0.315599	4.444	8.8303e-06	0.000116721	NA
AT5G15830	AT5G15830.1	AtbZIP3	114.222	1.38474	0.327535	4.22776	2.36028e-05	0.00027978	GO:0003677|DNA binding|MF,GO:0003700|DNA-binding transcription factor activity|MF,GO:0005634|nucleus|CC,GO:0006355|regulation of transcription, DNA-templated|BP,GO:0009612|response to mechanical stimulus|BP,GO:0019722|calcium-mediated signaling|BP
AT1G01600	AT1G01600.1	CYP86A4	194.777	1.38091	0.359867	3.83728	0.000124404	0.00122021	GO:0006631|fatty acid metabolic process|BP,GO:0018685|alkane 1-monooxygenase activity|MF,GO:0019825|oxygen binding|MF
AT2G36540	AT2G36540.1	.	51.1058	1.3698	0.449778	3.0455	0.00232294	0.015087	NA
AT3G13540	AT3G13540.1	MYB5	28.9289	1.3688	0.477766	2.865	0.00417006	0.0242464	GO:0003677|DNA binding|MF,GO:0003700|DNA-binding transcription factor activity|MF,GO:0005634|nucleus|CC,GO:0006355|regulation of transcription, DNA-templated|BP,GO:0009845|seed germination|BP,GO:0010026|trichome differentiation|BP,GO:0010090|trichome morphogenesis|BP,GO:0010214|seed coat development|BP,GO:0010468|regulation of gene expression|BP,GO:0048354|mucilage biosynthetic process involved i…
AT3G29370	AT3G29370.1	.	61.0758	1.3582	0.382698	3.54901	0.000386688	0.00329862	GO:0003674|molecular_function|MF,GO:0005575|cellular_component|CC,GO:0008150|biological_process|BP
AT3G19270	AT3G19270.2,AT3G19270.1	CYP707A4	39.431	1.35362	0.463501	2.92042	0.00349563	0.0209508	GO:0005576|extracellular region|CC,GO:0010295|(+)-abscisic acid 8'-hydroxylase activity|MF,GO:0019825|oxygen binding|MF
AT1G28130	AT1G28130.1,AT1G28130.2	GH3.17	421.935	1.34559	0.320718	4.19557	2.72187e-05	0.000317306	GO:0005634|nucleus|CC,GO:0005737|cytoplasm|CC,GO:0009733|response to auxin|BP,GO:0010252|auxin homeostasis|BP,GO:0010279|indole-3-acetic acid amido synthetase activity|MF,GO:0016132|brassinosteroid biosynthetic process|BP
AT1G61290	AT1G61290.1,AT1G61290.2	SYP124	20.7941	1.34222	0.462215	2.90388	0.00368566	0.0218996	GO:0005484|SNAP receptor activity|MF,GO:0005886|plasma membrane|CC,GO:0006886|intracellular protein transport|BP,GO:0009860|pollen tube growth|BP,GO:0030133|transport vesicle|CC
AT5G43580	AT5G43580.1	.	82.9451	1.33643	0.441502	3.02702	0.00246981	0.0159129	GO:0002213|defense response to insect|BP,GO:0004867|serine-type endopeptidase inhibitor activity|MF,GO:0005576|extracellular region|CC,GO:0006952|defense response|BP,GO:0009611|response to wounding|BP,GO:0050832|defense response to fungus|BP
AT1G18400	AT1G18400.2,AT1G18400.1	BEE1	743.729	1.33164	0.147724	9.01436	1.98015e-19	1.7895e-17	GO:0003677|DNA binding|MF,GO:0003700|DNA-binding transcription factor activity|MF,GO:0005515|protein binding|MF,GO:0005634|nucleus|CC,GO:0006351|transcription, DNA-templated|BP,GO:0006355|regulation of transcription, DNA-templated|BP,GO:1902448|positive regulation of shade avoidance|BP
AT3G55970	AT3G55970.1,AT3G55970.2	JRG21	559.739	1.32881	0.379423	3.50219	0.00046145	0.0038479	GO:0005737|cytoplasm|CC,GO:0043090|amino acid import|BP
AT3G48260	AT3G48260.2,AT3G48260.1	WNK3	45.2247	1.32865	0.380384	3.49292	0.000477767	0.00395744	GO:0004672|protein kinase activity|MF,GO:0005634|nucleus|CC,GO:0006468|protein phosphorylation|BP,GO:0016301|kinase activity|MF
AT5G63580	AT5G63580.2,AT5G63580.1	FLS2	38.4107	1.31722	0.391974	3.36049	0.000778056	0.00601153	GO:0005737|cytoplasm|CC,GO:0009813|flavonoid biosynthetic process|BP,GO:0045431|flavonol synthase activity|MF
AT5G49700	AT5G49700.1	AHL17	127.439	1.31482	0.336206	3.91077	9.20034e-05	0.000939448	GO:0005634|nucleus|CC
AT1G78260	AT1G78260.1,AT1G78260.2	.	782.694	1.30783	0.191888	6.81559	9.38787e-12	3.53248e-10	NA
AT5G40100	AT5G40100.1	.	25.7224	1.30366	0.44281	2.94407	0.00323926	0.0197121	NA
AT4G25750	AT4G25750.1	ABCG4	27.7476	1.29784	0.403613	3.21556	0.00130191	0.00929489	GO:0042626|ATPase activity, coupled to transmembrane movement of substances|MF
AT4G34530	AT4G34530.1	BHLH63	1113.78	1.28713	0.229601	5.60592	2.0715e-08	4.78232e-07	GO:0003677|DNA binding|MF,GO:0003700|DNA-binding transcription factor activity|MF,GO:0005634|nucleus|CC,GO:0006351|transcription, DNA-templated|BP,GO:0009911|positive regulation of flower development|BP
AT1G09350	AT1G09350.1,AT1G09350.2	GOLS3	48.0804	1.27434	0.462033	2.75811	0.00581365	0.0316696	GO:0005634|nucleus|CC,GO:0006979|response to oxidative stress|BP,GO:0009409|response to cold|BP,GO:0016051|carbohydrate biosynthetic process|BP,GO:0016757|transferase activity, transferring glycosyl groups|MF,GO:0016758|transferase activity, transferring hexosyl groups|MF,GO:0047216|inositol 3-alpha-galactosyltransferase activity|MF
AT1G01520	AT1G01520.4,AT1G01520.2,AT1G01520.3,AT1G01520.1,AT1G01520.5	.	159.878	1.26228	0.386553	3.26547	0.00109281	0.00803253	GO:0003677|DNA binding|MF,GO:0003700|DNA-binding transcription factor activity|MF,GO:0005634|nucleus|CC,GO:0006355|regulation of transcription, DNA-templated|BP,GO:0009651|response to salt stress|BP
AT2G26010	AT2G26010.1	PDF1.3	384.392	1.25802	0.355119	3.54252	0.000396325	0.0033686	GO:0003674|molecular_function|MF,GO:0005576|extracellular region|CC,GO:0005618|cell wall|CC,GO:0006952|defense response|BP
AT3G54400	AT3G54400.1	.	2741.94	1.25425	0.169187	7.41336	1.23137e-13	6.12699e-12	NA
AT5G06570	AT5G06570.3,AT5G06570.2,AT5G06570.4,AT5G06570.1	.	159.658	1.24761	0.476898	2.61609	0.00889424	0.0446337	NA
AT5G44260	AT5G44260.1	TZF5	583.053	1.24449	0.374327	3.32459	0.000885472	0.00672355	GO:0003676|nucleic acid binding|MF,GO:0003700|DNA-binding transcription factor activity|MF,GO:0005634|nucleus|CC,GO:0006355|regulation of transcription, DNA-templated|BP
AT3G58620	AT3G58620.1,AT3G58620.2	TTL4	1345.05	1.22741	0.181213	6.77329	1.25885e-11	4.67033e-10	GO:0005634|nucleus|CC,GO:0006970|response to osmotic stress|BP,GO:0016126|sterol biosynthetic process|BP
AT3G11110	AT3G11110.1	ATL66	92.5068	1.20264	0.266326	4.51567	6.31178e-06	8.68413e-05	NA
AT3G46490	AT3G46490.1,AT3G46490.2	.	206.178	1.20034	0.262973	4.56448	5.00738e-06	7.0925e-05	NA
AT4G18260	AT4G18260.1	.	80.2006	1.19167	0.427232	2.78927	0.00528264	0.0293131	NA
AT1G51850	AT1G51850.2,AT1G51850.1	.	47.3065	1.19038	0.411371	2.89369	0.00380743	0.0225103	NA
AT5G66110	AT5G66110.2,AT5G66110.3,AT5G66110.1	HIPP27	71.9181	1.17923	0.328071	3.59443	0.000325106	0.00283506	GO:0005737|cytoplasm|CC,GO:0005886|plasma membrane|CC,GO:0046872|metal ion binding|MF
AT4G34790	AT4G34790.1	.	103.152	1.17605	0.255045	4.61113	4.00487e-06	5.80871e-05	GO:0003674|molecular_function|MF,GO:0005739|mitochondrion|CC,GO:0009733|response to auxin|BP
AT5G04530	AT5G04530.1	KCS19	489.882	1.16512	0.381996	3.05007	0.00228786	0.0149174	GO:0005576|extracellular region|CC,GO:0009409|response to cold|BP,GO:0009416|response to light stimulus|BP,GO:0016746|transferase activity, transferring acyl groups|MF
AT5G51670	AT5G51670.1,AT5G51670.2	.	246.054	1.15154	0.292138	3.94175	8.08888e-05	0.000839743	NA
AT5G22460	AT5G22460.1,AT5G22460.3,AT5G22460.2	.	141.418	1.11571	0.404645	2.75726	0.00582872	0.0317289	NA
AT4G03070	AT4G03070.1	AOP1	58.4726	1.11383	0.374741	2.97228	0.00295601	0.0183478	GO:0005737|cytoplasm|CC,GO:0016020|membrane|CC,GO:0016706|oxidoreductase activity, acting on paired donors, with incorporation or reduction of molecular oxygen, 2-oxoglutarate as one donor, and incorporation of one atom each of oxygen into both donors|MF,GO:0019761|glucosinolate biosynthetic process|BP
AT4G03140	AT4G03140.1	.	182.172	1.10612	0.271905	4.06802	4.74138e-05	0.000520321	NA
AT2G21880	AT2G21880.1,AT2G21880.3,AT2G21880.4,AT2G21880.2	RABG2	123.813	1.09883	0.230761	4.76178	1.91895e-06	2.98164e-05	GO:0005525|GTP binding|MF,GO:0016192|vesicle-mediated transport|BP
AT1G74670	AT1G74670.1	GASA6	1768.82	1.09866	0.225704	4.86772	1.12891e-06	1.85927e-05	GO:0003674|molecular_function|MF,GO:0005576|extracellular region|CC,GO:0009739|response to gibberellin|BP,GO:0009740|gibberellic acid mediated signaling pathway|BP,GO:0009744|response to sucrose|BP,GO:0009749|response to glucose|BP,GO:0009750|response to fructose|BP,GO:0010162|seed dormancy process|BP,GO:0080167|response to karrikin|BP
AT5G57760	AT5G57760.1	.	545.718	1.09104	0.338882	3.21953	0.00128402	0.00917996	NA
AT5G14470	AT5G14470.1	GLCAK2	288.812	1.08808	0.327379	3.3236	0.000888649	0.00674524	GO:0004335|galactokinase activity|MF,GO:0005524|ATP binding|MF
AT5G22310	AT5G22310.1	.	804.364	1.08601	0.24441	4.44341	8.85437e-06	0.000116954	NA
AT5G19970	AT5G19970.1,AT5G19970.2	.	55.5556	1.07938	0.398748	2.70692	0.00679103	0.0359115	NA
AT2G37290	AT2G37290.1,AT2G37290.3,AT2G37290.2	.	84.709	1.07181	0.322714	3.32123	0.000896222	0.00679055	NA
AT5G11540	AT5G11540.1	GULLO3	64.3443	1.06769	0.287296	3.71634	0.000202131	0.00186747	GO:0005739|mitochondrion|CC,GO:0019853|L-ascorbic acid biosynthetic process|BP,GO:0050105|L-gulonolactone oxidase activity|MF,GO:0055114|oxidation-reduction process|BP
AT3G04070	AT3G04070.1,AT3G04070.2	NAC047	305.978	1.06751	0.340045	3.13931	0.00169348	0.0115672	GO:0003700|DNA-binding transcription factor activity|MF,GO:0005634|nucleus|CC,GO:0006865|amino acid transport|BP,GO:0007275|multicellular organism development|BP,GO:0010260|animal organ senescence|BP
AT5G08175	AT5G08175.1	.	62.6386	1.06399	0.341069	3.11956	0.00181121	0.0122408	NA
AT3G27355	AT3G27355.1	.	31.8455	1.06368	0.39462	2.69545	0.00702946	0.036923	NA
AT2G31010	AT2G31010.2,AT2G31010.1	.	2037.48	1.04321	0.234657	4.44567	8.76191e-06	0.00011595	NA
AT1G02640	AT1G02640.1	BXL2	3531.44	1.03637	0.12194	8.49902	1.91192e-17	1.38464e-15	GO:0004553|hydrolase activity, hydrolyzing O-glycosyl compounds|MF,GO:0005576|extracellular region|CC,GO:0009505|plant-type cell wall|CC,GO:0046685|response to arsenic-containing substance|BP
AT1G11545	AT1G11545.1	XTH8	896.592	1.03047	0.216171	4.76692	1.87062e-06	2.91081e-05	GO:0005576|extracellular region|CC,GO:0016798|hydrolase activity, acting on glycosyl bonds|MF
AT4G27730	AT4G27730.1	OPT6	304.761	1.02482	0.213933	4.79041	1.66444e-06	2.61889e-05	GO:0005737|cytoplasm|CC,GO:0005886|plasma membrane|CC,GO:0006857|oligopeptide transport|BP,GO:0016020|membrane|CC
AT5G65170	AT5G65170.1,AT5G65170.2	.	100.96	1.01696	0.343185	2.96329	0.00304367	0.0187762	NA
AT5G10430	AT5G10430.1	AGP4	1121.37	1.01445	0.24046	4.21879	2.45621e-05	0.000290014	GO:0005886|plasma membrane|CC,GO:0016126|sterol biosynthetic process|BP,GO:0031225|anchored component of membrane|CC,GO:0052541|plant-type cell wall cellulose metabolic process|BP,GO:0052546|cell wall pectin metabolic process|BP
AT3G11690	AT3G11690.1	.	1313.04	0.995612	0.238866	4.16809	3.07168e-05	0.000351879	NA
AT3G27170	AT3G27170.1	CLC-B	1253.83	0.994454	0.350551	2.83684	0.0045563	0.0260975	GO:0005247|voltage-gated chloride channel activity|MF,GO:0005253|anion channel activity|MF,GO:0005622|intracellular|CC,GO:0005634|nucleus|CC,GO:0006821|chloride transport|BP,GO:0009671|nitrate:proton symporter activity|MF,GO:0009705|plant-type vacuole membrane|CC
AT5G07000	AT5G07000.1	SOT14	317.321	0.989816	0.184631	5.36105	8.2741e-08	1.6945e-06	GO:0008146|sulfotransferase activity|MF
AT1G63295	AT1G63295.1,AT1G63295.2	.	171.276	0.978523	0.296576	3.2994	0.000968901	0.00726315	NA
AT4G17098	AT4G17098.1,AT4G17098.3,AT4G17098.2	.	653.412	0.978185	0.306019	3.19648	0.00139113	0.00983559	NA
AT1G68872	AT1G68872.4,AT1G68872.1,AT1G68872.2,AT1G68872.3	.	76.9137	0.974934	0.254044	3.83766	0.000124214	0.00121892	NA
AT1G14430	AT1G14430.1	.	182.782	0.968939	0.312981	3.09584	0.00196257	0.0131295	NA
AT1G80760	AT1G80760.1	NIP6-1	416.449	0.968765	0.225156	4.30264	1.68772e-05	0.000208228	GO:0005886|plasma membrane|CC,GO:0006810|transport|BP,GO:0010264|myo-inositol hexakisphosphate biosynthetic process|BP,GO:0015168|glycerol transmembrane transporter activity|MF,GO:0015204|urea transmembrane transporter activity|MF,GO:0015250|water channel activity|MF,GO:0016020|membrane|CC,GO:0046713|borate transport|BP,GO:0046715|active borate transmembrane transporter activity|MF,GO:0080029|cel…
AT2G33850	AT2G33850.1	.	3309.61	0.967693	0.321797	3.00715	0.00263707	0.0167617	NA
AT2G37750	AT2G37750.1	.	42.6585	0.960731	0.331113	2.90152	0.00371355	0.022022	NA
AT1G60060	AT1G60060.1,AT1G60060.2	.	478.261	0.959833	0.200687	4.78273	1.72927e-06	2.71484e-05	NA
AT4G29310	AT4G29310.1,AT4G29310.2	.	1627.03	0.955881	0.167359	5.71156	1.11944e-08	2.70238e-07	NA
AT4G29905	AT4G29905.1	.	1176.09	0.950604	0.136455	6.96645	3.25032e-12	1.30944e-10	NA
AT5G60280	AT5G60280.1	LECRK18	47.1299	0.946799	0.331824	2.85332	0.00432653	0.0249844	GO:0005886|plasma membrane|CC,GO:0016301|kinase activity|MF
AT3G05800	AT3G05800.1	BHLH150	339.364	0.942965	0.223713	4.21506	2.49714e-05	0.000294518	GO:0000165|MAPK cascade|BP,GO:0003700|DNA-binding transcription factor activity|MF,GO:0005634|nucleus|CC,GO:0006355|regulation of transcription, DNA-templated|BP,GO:0006612|protein targeting to membrane|BP,GO:0009617|response to bacterium|BP,GO:0009742|brassinosteroid mediated signaling pathway|BP,GO:0009862|systemic acquired resistance, salicylic acid mediated signaling pathway|BP,GO:0009867|jas…
AT1G68870	AT1G68870.1	ATSOFL2	128.914	0.936701	0.272839	3.43317	0.00059657	0.00481514	GO:0003674|molecular_function|MF,GO:0005634|nucleus|CC,GO:0009690|cytokinin metabolic process|BP,GO:0032502|developmental process|BP
AT5G15840	AT5G15840.1,AT5G15840.2	CO	645.514	0.932757	0.184119	5.06605	4.06148e-07	7.31585e-06	GO:0003700|DNA-binding transcription factor activity|MF,GO:0005515|protein binding|MF,GO:0005634|nucleus|CC,GO:0006281|DNA repair|BP,GO:0007623|circadian rhythm|BP,GO:0008270|zinc ion binding|MF,GO:0009909|regulation of flower development|BP,GO:0010018|far-red light signaling pathway|BP,GO:0010100|negative regulation of photomorphogenesis|BP,GO:0010218|response to far red light|BP,GO:0048608|repr…
AT4G05120	AT4G05120.1,AT4G05120.2	ENT3	501.448	0.932144	0.208362	4.47368	7.68851e-06	0.000103347	GO:0005337|nucleoside transmembrane transporter activity|MF,GO:0005886|plasma membrane|CC,GO:0015858|nucleoside transport|BP,GO:0015864|pyrimidine nucleoside transport|BP
AT5G02440	AT5G02440.1	.	146.591	0.92891	0.254978	3.64309	0.000269382	0.002397	NA
AT1G56720	AT1G56720.3,AT1G56720.4,AT1G56720.1,AT1G56720.2	.	896.714	0.927447	0.139053	6.66972	2.56287e-11	9.07822e-10	NA
AT3G14560	AT3G14560.1	.	191.007	0.926115	0.169854	5.45243	4.96866e-08	1.04967e-06	NA
AT2G45220	AT2G45220.1	PME17	557.327	0.924399	0.338163	2.73359	0.00626476	0.0336673	GO:0005576|extracellular region|CC,GO:0009505|plant-type cell wall|CC,GO:0009617|response to bacterium|BP,GO:0009620|response to fungus|BP,GO:0016020|membrane|CC,GO:0030599|pectinesterase activity|MF,GO:0050829|defense response to Gram-negative bacterium|BP
AT4G21870	AT4G21870.1	HSP15.4	2270.78	0.919367	0.259313	3.54539	0.000392034	0.00333482	NA
AT1G15670	AT1G15670.1	.	869.574	0.919012	0.20056	4.58223	4.60038e-06	6.56439e-05	GO:0003674|molecular_function|MF,GO:0005634|nucleus|CC,GO:0005829|cytosol|CC,GO:0080037|negative regulation of cytokinin-activated signaling pathway|BP,GO:2000762|regulation of phenylpropanoid metabolic process|BP
AT1G76090	AT1G76090.1	SMT3	2373.36	0.917414	0.170991	5.36529	8.0819e-08	1.6593e-06	GO:0003838|sterol 24-C-methyltransferase activity|MF,GO:0005783|endoplasmic reticulum|CC,GO:0006084|acetyl-CoA metabolic process|BP,GO:0008757|S-adenosylmethionine-dependent methyltransferase activity|MF,GO:0016126|sterol biosynthetic process|BP,GO:0016132|brassinosteroid biosynthetic process|BP
AT2G30540	AT2G30540.1	GRXS9	166.025	0.917173	0.342781	2.67568	0.00745768	0.0387678	NA
AT3G12710	AT3G12710.1	.	619.474	0.911334	0.27408	3.32507	0.000883965	0.00671451	NA
AT5G16410	AT5G16410.1	.	209.757	0.903114	0.179576	5.02915	4.92649e-07	8.74731e-06	NA
AT5G20250	AT5G20250.1,AT5G20250.2,AT5G20250.3,AT5G20250.4	DIN10	40950.6	0.895428	0.224751	3.98409	6.77399e-05	0.000714951	GO:0004553|hydrolase activity, hydrolyzing O-glycosyl compounds|MF,GO:0005737|cytoplasm|CC,GO:0006979|response to oxidative stress|BP,GO:0007568|aging|BP,GO:0009409|response to cold|BP,GO:0009416|response to light stimulus|BP,GO:0009506|plasmodesma|CC,GO:0009507|chloroplast|CC,GO:0009744|response to sucrose|BP,GO:0009750|response to fructose|BP,GO:0080167|response to karrikin|BP
AT4G09160	AT4G09160.1,AT4G09160.2,AT4G09160.3	PATL5	1764.49	0.894219	0.183349	4.87714	1.07633e-06	1.781e-05	NA
AT4G19540	AT4G19540.1	INDL	788.496	0.891779	0.141307	6.31092	2.77378e-10	8.56307e-09	GO:0005739|mitochondrion|CC
AT1G07887	AT1G07887.1	.	46.4175	0.878459	0.317736	2.76474	0.00569679	0.0312099	NA
AT2G43620	AT2G43620.1	.	131.822	0.870845	0.276022	3.15499	0.00160505	0.0110704	NA
AT3G55710	AT3G55710.1	UGT76F2	504.126	0.866896	0.28473	3.04462	0.00232972	0.0151264	NA
AT3G54510	AT3G54510.2,AT3G54510.1,AT3G54510.3,AT3G54510.4,AT3G54510.5,AT3G54510.6	.	90.2369	0.864703	0.282474	3.06117	0.00220471	0.0144747	NA
AT5G55380	AT5G55380.1	AT1	252.911	0.859501	0.253367	3.39232	0.000693038	0.00545226	NA
AT5G41800	AT5G41800.1	.	420.071	0.855685	0.234193	3.65376	0.000258428	0.00231077	NA
AT3G51910	AT3G51910.1	HSFA7A	1375.42	0.852781	0.187385	4.55096	5.34025e-06	7.51366e-05	GO:0003677|DNA binding|MF,GO:0003700|DNA-binding transcription factor activity|MF,GO:0005634|nucleus|CC,GO:0006457|protein folding|BP,GO:0009408|response to heat|BP,GO:0009644|response to high light intensity|BP,GO:0032268|regulation of cellular protein metabolic process|BP,GO:0042542|response to hydrogen peroxide|BP
AT1G10020	AT1G10020.1	.	1925.16	0.851122	0.250211	3.40162	0.000669884	0.00531359	NA
AT1G25530	AT1G25530.1	.	51.2206	0.848673	0.329162	2.57828	0.00992931	0.0486842	NA
AT5G52882	AT5G52882.1	.	13932.7	0.844266	0.166407	5.0735	3.90561e-07	7.05915e-06	NA
AT1G64640	AT1G64640.1	ENODL8	693.047	0.84423	0.289748	2.91367	0.00357213	0.0213088	GO:0005507|copper ion binding|MF,GO:0005886|plasma membrane|CC,GO:0031225|anchored component of membrane|CC
AT4G37530	AT4G37530.1,AT4G37530.2	PER51	1164.37	0.843736	0.241954	3.48717	0.000488154	0.0040277	NA
AT5G51550	AT5G51550.1	EXL3	8581.06	0.840378	0.234785	3.57935	0.000344451	0.00297553	GO:0003674|molecular_function|MF,GO:0005576|extracellular region|CC,GO:0007020|microtubule nucleation|BP,GO:0009505|plant-type cell wall|CC,GO:0009506|plasmodesma|CC,GO:0080167|response to karrikin|BP
AT4G12420	AT4G12420.2,AT4G12420.1	SKU5	12228.9	0.839032	0.135777	6.17947	6.43158e-10	1.87857e-08	GO:0000271|polysaccharide biosynthetic process|BP,GO:0005507|copper ion binding|MF,GO:0005576|extracellular region|CC,GO:0005618|cell wall|CC,GO:0005774|vacuolar membrane|CC,GO:0005886|plasma membrane|CC,GO:0009505|plant-type cell wall|CC,GO:0009506|plasmodesma|CC,GO:0009825|multidimensional cell growth|BP,GO:0009932|cell tip growth|BP,GO:0010817|regulation of hormone levels|BP,GO:0016020|membran…
AT2G39350	AT2G39350.1	ABCG1	156.105	0.837885	0.214784	3.90106	9.57725e-05	0.000973234	GO:0005886|plasma membrane|CC,GO:0006865|amino acid transport|BP,GO:0009624|response to nematode|BP,GO:0042626|ATPase activity, coupled to transmembrane movement of substances|MF
AT1G20090	AT1G20090.1	ARAC4	3577.23	0.837326	0.151942	5.51082	3.57164e-08	7.8188e-07	GO:0000226|microtubule cytoskeleton organization|BP,GO:0000271|polysaccharide biosynthetic process|BP,GO:0000902|cell morphogenesis|BP,GO:0005525|GTP binding|MF,GO:0005634|nucleus|CC,GO:0005730|nucleolus|CC,GO:0005737|cytoplasm|CC,GO:0005886|plasma membrane|CC,GO:0007015|actin filament organization|BP,GO:0009416|response to light stimulus|BP,GO:0009825|multidimensional cell growth|BP,GO:0009860|p…
AT5G11160	AT5G11160.1,AT5G11160.2	APT5	186.38	0.826424	0.234226	3.52832	0.000418213	0.00353414	GO:0003999|adenine phosphoribosyltransferase activity|MF,GO:0005737|cytoplasm|CC
AT2G04795	AT2G04795.1	.	363.207	0.823361	0.225396	3.65295	0.000259245	0.00231612	NA
AT3G50560	AT3G50560.1	.	616.29	0.821763	0.16963	4.84444	1.26967e-06	2.06536e-05	NA
AT2G19930	AT2G19930.3,AT2G19930.1,AT2G19930.2	.	67.8151	0.807618	0.263143	3.06912	0.00214691	0.0141568	NA
AT1G33700	AT1G33700.2,AT1G33700.1,AT1G33700.3,AT1G33700.4	.	634.734	0.807466	0.117367	6.87985	5.99161e-12	2.32913e-10	NA
AT5G44380	AT5G44380.2,AT5G44380.1	.	111.992	0.804615	0.278184	2.89239	0.00382328	0.0225589	NA
AT3G20395	AT3G20395.1	.	73.3933	0.796753	0.284083	2.80464	0.00503724	0.0283003	NA
AT1G09610	AT1G09610.1	GXM1	88.3537	0.79545	0.268548	2.96204	0.00305612	0.0188364	GO:0005576|extracellular region|CC,GO:0005794|Golgi apparatus|CC,GO:0010413|glucuronoxylan metabolic process|BP,GO:0030775|glucuronoxylan 4-O-methyltransferase activity|MF,GO:0045491|xylan metabolic process|BP,GO:0045492|xylan biosynthetic process|BP
AT5G38010	AT5G38010.1	UGT76E9	109.702	0.795005	0.261654	3.03839	0.00237849	0.0154052	NA
AT5G28770	AT5G28770.2,AT5G28770.3,AT5G28770.4,AT5G28770.1	BZIP63	4208.36	0.794451	0.189593	4.19029	2.78598e-05	0.000323532	GO:0003677|DNA binding|MF,GO:0003700|DNA-binding transcription factor activity|MF,GO:0005515|protein binding|MF,GO:0005634|nucleus|CC,GO:0006355|regulation of transcription, DNA-templated|BP,GO:0009410|response to xenobiotic stimulus|BP,GO:0030968|endoplasmic reticulum unfolded protein response|BP,GO:0042802|identical protein binding|MF,GO:0046982|protein heterodimerization activity|MF,GO:0071215…
AT5G06930	AT5G06930.2,AT5G06930.1,AT5G06930.3	.	266.965	0.789501	0.30405	2.59661	0.00941475	0.0467655	NA
AT5G56550	AT5G56550.1	OXS3	2644.23	0.788124	0.242321	3.2524	0.00114434	0.00835616	GO:0003674|molecular_function|MF,GO:0005634|nucleus|CC,GO:0006979|response to oxidative stress|BP,GO:0016607|nuclear speck|CC,GO:0046686|response to cadmium ion|BP
AT3G07340	AT3G07340.2,AT3G07340.1	BHLH62	540.546	0.784149	0.181642	4.31701	1.5816e-05	0.000196973	NA
AT3G14810	AT3G14810.1,AT3G14810.2	MSL5	1814.16	0.783884	0.161954	4.84016	1.29733e-06	2.1055e-05	GO:0005634|nucleus|CC,GO:0016020|membrane|CC
AT3G62160	AT3G62160.1	.	94.4122	0.78297	0.287793	2.72061	0.00651622	0.0347187	NA
AT2G42580	AT2G42580.1	TTL3	5328.71	0.782221	0.128176	6.10269	1.04297e-09	2.93294e-08	GO:0005515|protein binding|MF,GO:0005634|nucleus|CC,GO:0006970|response to osmotic stress|BP,GO:0009734|auxin-activated signaling pathway|BP,GO:0009742|brassinosteroid mediated signaling pathway|BP,GO:0009832|plant-type cell wall biogenesis|BP,GO:0010305|leaf vascular tissue pattern formation|BP,GO:0016049|cell growth|BP,GO:0030243|cellulose metabolic process|BP
AT5G58700	AT5G58700.1,AT5G58700.3,AT5G58700.2	PLC4	190.836	0.782185	0.256559	3.04875	0.00229792	0.0149705	GO:0004435|phosphatidylinositol phospholipase C activity|MF,GO:0005886|plasma membrane|CC,GO:0006629|lipid metabolic process|BP,GO:0007165|signal transduction|BP,GO:0030048|actin filament-based movement|BP,GO:0035556|intracellular signal transduction|BP,GO:0042732|D-xylose metabolic process|BP,GO:0051645|Golgi localization|BP,GO:0051646|mitochondrion localization|BP,GO:0060151|peroxisome localiza…
AT2G18196	AT2G18196.1,AT2G18196.2	HIPP30	116.178	0.781204	0.229071	3.41032	0.000648865	0.00517404	NA
AT4G39070	AT4G39070.1	BBX20	1654.88	0.77916	0.160521	4.85395	1.21025e-06	1.97783e-05	GO:0003700|DNA-binding transcription factor activity|MF,GO:0005634|nucleus|CC,GO:0006355|regulation of transcription, DNA-templated|BP,GO:0008270|zinc ion binding|MF,GO:0009741|response to brassinosteroid|BP,GO:0010200|response to chitin|BP,GO:0080167|response to karrikin|BP
AT1G54740	AT1G54740.1	.	6806.81	0.767903	0.21945	3.49921	0.000466638	0.0038835	NA
AT5G02750	AT5G02750.1	SGR9	162.169	0.762887	0.19222	3.96883	7.22274e-05	0.000757635	GO:0004842|ubiquitin-protein transferase activity|MF,GO:0008270|zinc ion binding|MF,GO:0009501|amyloplast|CC,GO:0009630|gravitropism|BP
AT1G26450	AT1G26450.1	.	180.585	0.758524	0.257231	2.9488	0.00319009	0.0194748	NA
AT3G14770	AT3G14770.1	SWEET2	1635.71	0.755204	0.255911	2.95104	0.00316704	0.0193677	GO:0003674|molecular_function|MF,GO:0005886|plasma membrane|CC,GO:0005887|integral component of plasma membrane|CC,GO:0008150|biological_process|BP,GO:0016020|membrane|CC,GO:0051119|sugar transmembrane transporter activity|MF
AT1G68330	AT1G68330.1	.	175.859	0.753753	0.273328	2.75768	0.00582125	0.0317028	NA
AT4G19530	AT4G19530.1,AT4G19530.2	.	11555.5	0.749408	0.173919	4.30894	1.64038e-05	0.000203098	NA
AT4G34540	AT4G34540.1	PLR3	1676.15	0.741824	0.189654	3.91146	9.17382e-05	0.000938098	NA
AT2G28260	AT2G28260.1,AT2G28260.2	CNGC15	391.506	0.740124	0.196101	3.7742	0.000160522	0.00152428	GO:0005261|cation channel activity|MF,GO:0005516|calmodulin binding|MF,GO:0005886|plasma membrane|CC,GO:0030551|cyclic nucleotide binding|MF
AT2G37025	AT2G37025.1,AT2G37025.2,AT2G37025.3	TRFL8	606.169	0.737193	0.182852	4.03164	5.53894e-05	0.000597003	GO:0005634|nucleus|CC
AT1G61900	AT1G61900.1,AT1G61900.2,AT1G61900.3	.	1225.72	0.73309	0.115081	6.37021	1.88775e-10	5.9317e-09	NA
AT2G45210	AT2G45210.1	SAUR36	130.293	0.733083	0.259529	2.82467	0.00473299	0.0268694	GO:0003674|molecular_function|MF,GO:0005739|mitochondrion|CC,GO:0009733|response to auxin|BP,GO:1900057|positive regulation of leaf senescence|BP
AT1G46480	AT1G46480.2,AT1G46480.1	WOX4	136.289	0.730387	0.235321	3.10379	0.0019106	0.0128428	GO:0003700|DNA-binding transcription factor activity|MF,GO:0005634|nucleus|CC,GO:0006355|regulation of transcription, DNA-templated|BP,GO:0007165|signal transduction|BP,GO:0010067|procambium histogenesis|BP
AT1G13245	AT1G13245.1	RTFL17	3187.71	0.729814	0.238502	3.05999	0.00221346	0.0145006	GO:0003674|molecular_function|MF,GO:0005739|mitochondrion|CC,GO:0048367|shoot system development|BP
AT2G47180	AT2G47180.1	GOLS1	1011.13	0.720918	0.220294	3.27252	0.00106592	0.0078815	GO:0006012|galactose metabolic process|BP,GO:0006979|response to oxidative stress|BP,GO:0009408|response to heat|BP,GO:0009409|response to cold|BP,GO:0009414|response to water deprivation|BP,GO:0009644|response to high light intensity|BP,GO:0009651|response to salt stress|BP,GO:0009737|response to abscisic acid|BP,GO:0016051|carbohydrate biosynthetic process|BP,GO:0016758|transferase activity, tr…
AT3G09450	AT3G09450.1	.	154.368	0.713896	0.274662	2.59918	0.0093447	0.0464656	NA
AT4G38730	AT4G38730.1	.	551.814	0.713608	0.167404	4.26279	2.01889e-05	0.000243963	NA
AT3G50650	AT3G50650.1	SCL7	983.298	0.710576	0.167529	4.2415	2.22031e-05	0.000264822	NA
AT2G32450	AT2G32450.1	.	1955.47	0.710031	0.118215	6.00626	1.89853e-09	5.11442e-08	NA
AT2G45120	AT2G45120.1	ZAT4	94.8368	0.703406	0.23385	3.00794	0.00263025	0.0167234	NA
AT1G53730	AT1G53730.2,AT1G53730.1	SRF6	1518.79	0.698925	0.171591	4.0732	4.6372e-05	0.000509153	GO:0004674|protein serine/threonine kinase activity|MF,GO:0005524|ATP binding|MF,GO:0005576|extracellular region|CC,GO:0005886|plasma membrane|CC,GO:0006468|protein phosphorylation|BP,GO:0007169|transmembrane receptor protein tyrosine kinase signaling pathway|BP
AT5G47510	AT5G47510.4,AT5G47510.3,AT5G47510.2,AT5G47510.1	.	97.1224	0.697388	0.253237	2.75389	0.00588908	0.0320062	NA
AT1G27960	AT1G27960.2,AT1G27960.3,AT1G27960.1	ECT9	314.326	0.696788	0.206674	3.37143	0.000747798	0.00581814	GO:0003674|molecular_function|MF,GO:0005634|nucleus|CC,GO:0008150|biological_process|BP,GO:0016571|histone methylation|BP
AT5G27920	AT5G27920.1	.	327.075	0.69549	0.153734	4.52398	6.06871e-06	8.39339e-05	NA
AT1G73370	AT1G73370.1,AT1G73370.3,AT1G73370.2	SUS6	432.725	0.694596	0.160425	4.32972	1.49298e-05	0.000187038	GO:0001666|response to hypoxia|BP,GO:0005618|cell wall|CC,GO:0005986|sucrose biosynthetic process|BP,GO:0008194|UDP-glycosyltransferase activity|MF,GO:0009507|chloroplast|CC,GO:0016157|sucrose synthase activity|MF,GO:0019375|galactolipid biosynthetic process|BP,GO:0080165|callose deposition in phloem sieve plate|BP
AT1G26208	AT1G26208.2,AT1G26208.1,AT1G26208.3,AT1G26208.4,AT1G26208.6,AT1G26208.5	.	324.212	0.693797	0.175945	3.94325	8.03845e-05	0.000834917	NA
AT1G76160	AT1G76160.1	sks5	15875.5	0.693779	0.177197	3.9153	9.02916e-05	0.000924647	GO:0005576|extracellular region|CC,GO:0005618|cell wall|CC,GO:0009505|plant-type cell wall|CC,GO:0009506|plasmodesma|CC,GO:0016126|sterol biosynthetic process|BP,GO:0048046|apoplast|CC,GO:0052541|plant-type cell wall cellulose metabolic process|BP,GO:0052546|cell wall pectin metabolic process|BP
AT4G39410	AT4G39410.1	WRKY13	117.687	0.691481	0.224034	3.0865	0.00202529	0.0134682	GO:0003700|DNA-binding transcription factor activity|MF,GO:0005634|nucleus|CC,GO:0006355|regulation of transcription, DNA-templated|BP
AT5G44680	AT5G44680.1	.	4802.99	0.69044	0.147027	4.69602	2.65283e-06	4.01283e-05	NA
AT2G14900	AT2G14900.1	GASA7	1148.84	0.687465	0.232423	2.95781	0.00309829	0.0190353	NA
AT2G28120	AT2G28120.1	.	829.296	0.681199	0.261824	2.60174	0.00927517	0.0462266	NA
AT3G55990	AT3G55990.1	ESK1	196.803	0.680371	0.203386	3.34523	0.000822154	0.00629247	GO:0005634|nucleus|CC,GO:0009409|response to cold|BP,GO:0045893|positive regulation of transcription, DNA-templated|BP,GO:0050826|response to freezing|BP
AT5G13460	AT5G13460.1	IQD11	1255.99	0.677614	0.150152	4.51284	6.3964e-06	8.78913e-05	GO:0000271|polysaccharide biosynthetic process|BP,GO:0005516|calmodulin binding|MF,GO:0005634|nucleus|CC,GO:0005886|plasma membrane|CC,GO:0008150|biological_process|BP,GO:0042546|cell wall biogenesis|BP
AT1G10990	AT1G10990.2,AT1G10990.1	.	242.358	0.675026	0.208033	3.24481	0.0011753	0.00854089	NA
AT4G37540	AT4G37540.1	LBD39	562.426	0.673557	0.240106	2.80525	0.00502773	0.0282544	GO:0005575|cellular_component|CC,GO:0008150|biological_process|BP,GO:0016126|sterol biosynthetic process|BP
AT3G22420	AT3G22420.3,AT3G22420.4,AT3G22420.1,AT3G22420.5,AT3G22420.6,AT3G22420.2	WNK2	2354.53	0.672288	0.194908	3.44926	0.000562127	0.00456326	GO:0004672|protein kinase activity|MF,GO:0005634|nucleus|CC,GO:0005737|cytoplasm|CC,GO:0006468|protein phosphorylation|BP,GO:0016301|kinase activity|MF,GO:0048573|photoperiodism, flowering|BP
AT1G11260	AT1G11260.1	STP1	35027.4	0.671875	0.179619	3.74055	0.000183621	0.00171436	GO:0005351|carbohydrate:proton symporter activity|MF,GO:0005634|nucleus|CC,GO:0005737|cytoplasm|CC,GO:0005773|vacuole|CC,GO:0005886|plasma membrane|CC,GO:0009506|plasmodesma|CC,GO:0009627|systemic acquired resistance|BP,GO:0015144|carbohydrate transmembrane transporter activity|MF,GO:0015145|monosaccharide transmembrane transporter activity|MF,GO:0015749|monosaccharide transmembrane transport|BP,…
AT3G59110	AT3G59110.1	.	1155.98	0.671321	0.104414	6.42943	1.2808e-10	4.16053e-09	NA
AT2G38320	AT2G38320.2,AT2G38320.1	TBL34	225.616	0.670452	0.188379	3.55907	0.000372176	0.00319416	GO:0005794|Golgi apparatus|CC,GO:0008150|biological_process|BP,GO:0010413|glucuronoxylan metabolic process|BP,GO:0042546|cell wall biogenesis|BP,GO:0044036|cell wall macromolecule metabolic process|BP,GO:0045492|xylan biosynthetic process|BP
AT2G46590	AT2G46590.1,AT2G46590.2	DOF2.5	410.889	0.669985	0.14851	4.51136	6.44125e-06	8.83926e-05	GO:0003677|DNA binding|MF,GO:0003700|DNA-binding transcription factor activity|MF,GO:0005634|nucleus|CC,GO:0006598|polyamine catabolic process|BP,GO:0009409|response to cold|BP,GO:0009416|response to light stimulus|BP,GO:0009698|phenylpropanoid metabolic process|BP,GO:0009845|seed germination|BP,GO:0042398|cellular modified amino acid biosynthetic process|BP
AT1G30360	AT1G30360.1	ERD4	12909.4	0.669631	0.223567	2.99521	0.00274255	0.017225	GO:0005576|extracellular region|CC,GO:0005773|vacuole|CC,GO:0005774|vacuolar membrane|CC,GO:0005886|plasma membrane|CC,GO:0009506|plasmodesma|CC,GO:0009507|chloroplast|CC,GO:0009941|chloroplast envelope|CC,GO:0016020|membrane|CC
AT5G61590	AT5G61590.1	ERF107	6777.46	0.668586	0.223939	2.98558	0.00283045	0.0176774	NA
AT5G17640	AT5G17640.1	.	564.423	0.668185	0.218529	3.05765	0.0022308	0.0146021	GO:0003674|molecular_function|MF,GO:0009651|response to salt stress|BP,GO:0009737|response to abscisic acid|BP
AT3G52500	AT3G52500.1	.	6049.63	0.665981	0.16649	4.00012	6.33094e-05	0.000673443	NA
AT3G29575	AT3G29575.1,AT3G29575.4,AT3G29575.3	AFP3	417.387	0.665889	0.212503	3.13355	0.00172703	0.0117621	GO:0005515|protein binding|MF,GO:0005634|nucleus|CC,GO:0008150|biological_process|BP,GO:0009738|abscisic acid-activated signaling pathway|BP,GO:0045893|positive regulation of transcription, DNA-templated|BP
AT1G31480	AT1G31480.1	SGR2	1199.43	0.659696	0.137116	4.81121	1.50018e-06	2.39248e-05	GO:0005737|cytoplasm|CC,GO:0005773|vacuole|CC,GO:0008970|phospholipase A1 activity|MF,GO:0009506|plasmodesma|CC,GO:0009590|detection of gravity|BP,GO:0009630|gravitropism|BP,GO:0009660|amyloplast organization|BP,GO:0009705|plant-type vacuole membrane|CC,GO:0009959|negative gravitropism|BP
AT1G12500	AT1G12500.1	.	4265.4	0.657855	0.116369	5.65317	1.57514e-08	3.71757e-07	NA
AT4G15430	AT4G15430.2,AT4G15430.1	.	759.295	0.65601	0.209494	3.1314	0.00173976	0.0118375	NA
AT2G10940	AT2G10940.1,AT2G10940.2	.	22975.2	0.653128	0.187974	3.47457	0.000511671	0.00419717	NA
AT1G51940	AT1G51940.1	LYK3	2345.14	0.649953	0.185469	3.50437	0.000457694	0.00382412	GO:0005886|plasma membrane|CC,GO:0007020|microtubule nucleation|BP,GO:0016301|kinase activity|MF
AT2G45970	AT2G45970.1	CYP86A8	783.148	0.648144	0.206367	3.14074	0.00168521	0.0115154	GO:0005576|extracellular region|CC,GO:0006631|fatty acid metabolic process|BP,GO:0018685|alkane 1-monooxygenase activity|MF,GO:0019825|oxygen binding|MF
AT2G28580	AT2G28580.1,AT2G28580.2,AT2G28580.5,AT2G28580.3,AT2G28580.4,AT2G28580.6	.	73.3625	0.647684	0.251914	2.57105	0.010139	0.0495174	NA
AT2G27430	AT2G27430.1	.	103.671	0.645762	0.2516	2.56662	0.0102696	0.0499014	NA
AT5G44670	AT5G44670.1	GALS2	855.417	0.64435	0.142443	4.52358	6.08035e-06	8.40399e-05	GO:0005737|cytoplasm|CC,GO:0005773|vacuole|CC,GO:0042546|cell wall biogenesis|BP
AT4G31820	AT4G31820.2,AT4G31820.1	NPY1	3964.47	0.641774	0.153946	4.16883	3.06174e-05	0.00035093	GO:0005770|late endosome|CC,GO:0005886|plasma membrane|CC,GO:0009416|response to light stimulus|BP,GO:0009908|flower development|BP,GO:0009911|positive regulation of flower development|BP,GO:0010229|inflorescence development|BP,GO:0010540|basipetal auxin transport|BP,GO:0045176|apical protein localization|BP,GO:0048825|cotyledon development|BP,GO:0048827|phyllome development|BP
AT1G74740	AT1G74740.1	CPK30	1038.16	0.641664	0.152948	4.19531	2.72495e-05	0.000317491	GO:0004672|protein kinase activity|MF,GO:0004683|calmodulin-dependent protein kinase activity|MF,GO:0005515|protein binding|MF,GO:0005634|nucleus|CC,GO:0005886|plasma membrane|CC,GO:0006468|protein phosphorylation|BP,GO:0009612|response to mechanical stimulus|BP,GO:0009738|abscisic acid-activated signaling pathway|BP,GO:0016301|kinase activity|MF,GO:0019722|calcium-mediated signaling|BP
AT1G26500	AT1G26500.1	.	132.934	0.637336	0.234518	2.71764	0.00657494	0.0349369	NA
AT2G42900	AT2G42900.1	.	146.394	0.637229	0.244404	2.60728	0.00912657	0.0456372	NA
AT5G66440	AT5G66440.1	.	251.924	0.636891	0.161718	3.93829	8.20634e-05	0.000849434	NA
AT1G17630	AT1G17630.1,AT1G17630.2	PCMP-E72	115.605	0.636611	0.210363	3.02625	0.00247607	0.0159355	NA
AT3G24840	AT3G24840.1,AT3G24840.3,AT3G24840.2,AT3G24840.4,AT3G24840.5,AT3G24840.6,AT3G24840.7	.	295.22	0.636067	0.157108	4.0486	5.15245e-05	0.000560199	NA
AT3G22070	AT3G22070.1	.	248.851	0.635703	0.208623	3.04713	0.00231036	0.015033	NA
AT2G16250	AT2G16250.1,AT2G16250.2	.	789.594	0.635094	0.122085	5.20207	1.97079e-07	3.78532e-06	NA
AT5G54300	AT5G54300.1	.	1609.79	0.632219	0.241914	2.6134	0.00896454	0.0449332	NA
AT2G27740	AT2G27740.1,AT2G27740.2	.	152.216	0.629472	0.230774	2.72766	0.00637863	0.0341318	NA
AT3G55370	AT3G55370.1,AT3G55370.2,AT3G55370.3	OBP3	144.344	0.629164	0.201596	3.12092	0.00180287	0.0121923	GO:0003677|DNA binding|MF,GO:0003700|DNA-binding transcription factor activity|MF,GO:0005634|nucleus|CC,GO:0009640|photomorphogenesis|BP,GO:0045893|positive regulation of transcription, DNA-templated|BP
AT1G07570	AT1G07570.2,AT1G07570.1,AT1G07570.4,AT1G07570.3,AT1G07570.5	APK1A	1243.02	0.628825	0.16033	3.92208	8.77883e-05	0.000902508	GO:0004674|protein serine/threonine kinase activity|MF,GO:0005886|plasma membrane|CC,GO:0009507|chloroplast|CC,GO:0016301|kinase activity|MF
AT5G07080	AT5G07080.1	.	272.789	0.6262	0.220102	2.84504	0.00444061	0.0255664	NA
AT1G06160	AT1G06160.1	ERF094	542.531	0.625508	0.235142	2.66013	0.007811	0.0402287	GO:0003677|DNA binding|MF,GO:0003700|DNA-binding transcription factor activity|MF,GO:0005634|nucleus|CC,GO:0006355|regulation of transcription, DNA-templated|BP,GO:0009723|response to ethylene|BP,GO:0009753|response to jasmonic acid|BP,GO:0009861|jasmonic acid and ethylene-dependent systemic resistance|BP,GO:0009873|ethylene-activated signaling pathway|BP
AT4G18700	AT4G18700.1	CIPK12	7210.86	0.624567	0.137925	4.5283	5.94592e-06	8.24513e-05	GO:0005515|protein binding|MF,GO:0005886|plasma membrane|CC,GO:0010118|stomatal movement|BP,GO:0016301|kinase activity|MF,GO:0019722|calcium-mediated signaling|BP
AT4G24430	AT4G24430.1,AT4G24430.2	.	79.1606	0.621895	0.241555	2.57455	0.010037	0.0491551	NA
AT5G42280	AT5G42280.2,AT5G42280.1	.	190.232	0.617782	0.195784	3.15542	0.00160266	0.0110612	NA
AT3G06850	AT3G06850.1,AT3G06850.2	BCE2	2173.96	0.615469	0.13117	4.69216	2.70338e-06	4.08346e-05	GO:0003826|alpha-ketoacid dehydrogenase activity|MF,GO:0004147|dihydrolipoamide branched chain acyltransferase activity|MF,GO:0005739|mitochondrion|CC,GO:0008270|zinc ion binding|MF,GO:0009416|response to light stimulus|BP,GO:0009646|response to absence of light|BP,GO:0009744|response to sucrose|BP,GO:0009750|response to fructose|BP,GO:0016407|acetyltransferase activity|MF,GO:0043617|cellular res…
AT3G08600	AT3G08600.1	.	428.05	0.614123	0.159447	3.85158	0.000117356	0.00116295	NA
AT4G06598	AT4G06598.2,AT4G06598.1	.	323.054	0.613714	0.16501	3.71925	0.000199816	0.00184924	NA
AT3G12700	AT3G12700.1,AT3G12700.2,AT3G12700.3	NANA	283.707	0.613008	0.229503	2.67102	0.00756209	0.0392046	GO:0004190|aspartic-type endopeptidase activity|MF,GO:0005576|extracellular region|CC,GO:0005634|nucleus|CC,GO:0005975|carbohydrate metabolic process|BP,GO:0006508|proteolysis|BP,GO:0009507|chloroplast|CC,GO:0010019|chloroplast-nucleus signaling pathway|BP
AT2G27140	AT2G27140.1	.	217.802	0.612262	0.224998	2.72118	0.00650486	0.0346844	NA
AT5G14510	AT5G14510.1	.	184.474	0.61058	0.193976	3.14771	0.00164553	0.0112981	NA
AT1G21980	AT1G21980.1	PIP5K1	3554.87	0.603919	0.202884	2.97667	0.00291398	0.0181232	GO:0003785|actin monomer binding|MF,GO:0005634|nucleus|CC,GO:0005886|plasma membrane|CC,GO:0016307|phosphatidylinositol phosphate kinase activity|MF,GO:0016308|1-phosphatidylinositol-4-phosphate 5-kinase activity|MF,GO:0051015|actin filament binding|MF
AT1G49660	AT1G49660.1	CXE5	1618.74	0.596232	0.131639	4.52929	5.9182e-06	8.21747e-05	GO:0005634|nucleus|CC,GO:0016126|sterol biosynthetic process|BP,GO:0042546|cell wall biogenesis|BP
AT2G25530	AT2G25530.2,AT2G25530.1	.	284.171	0.595016	0.201906	2.947	0.00320871	0.0195716	NA
AT2G39300	AT2G39300.1,AT2G39300.3,AT2G39300.2,AT2G39300.4	.	319.629	0.59412	0.184447	3.22109	0.00127704	0.00913896	NA
AT2G35470	AT2G35470.1	.	537.584	0.593365	0.170448	3.48121	0.000499148	0.0041024	NA
AT4G37520	AT4G37520.1,AT4G37520.2	PER50	2223.24	0.591718	0.152469	3.8809	0.00010407	0.0010445	NA
AT4G32190	AT4G32190.1	.	6278.41	0.588447	0.210134	2.80034	0.00510485	0.0285513	NA
AT5G64570	AT5G64570.1,AT5G64570.2,AT5G64570.3	BXL4	23591.3	0.583758	0.086299	6.76436	1.33901e-11	4.9331e-10	GO:0004553|hydrolase activity, hydrolyzing O-glycosyl compounds|MF,GO:0005576|extracellular region|CC,GO:0005618|cell wall|CC,GO:0009044|xylan 1,4-beta-xylosidase activity|MF,GO:0045493|xylan catabolic process|BP,GO:0048046|apoplast|CC
AT4G01330	AT4G01330.1,AT4G01330.2,AT4G01330.3	.	3288.35	0.58366	0.185077	3.15361	0.00161263	0.011101	NA
AT4G02130	AT4G02130.1,AT4G02130.3,AT4G02130.2	GATL6	2999.53	0.583201	0.203533	2.86539	0.00416494	0.0242233	GO:0005794|Golgi apparatus|CC,GO:0016051|carbohydrate biosynthetic process|BP,GO:0016757|transferase activity, transferring glycosyl groups|MF,GO:0016758|transferase activity, transferring hexosyl groups|MF,GO:0047262|polygalacturonate 4-alpha-galacturonosyltransferase activity|MF
AT5G11070	AT5G11070.1	.	6738.89	0.582815	0.109623	5.31654	1.05758e-07	2.13403e-06	NA
AT2G01850	AT2G01850.1	XTH27	13669.6	0.57695	0.189717	3.0411	0.00235712	0.0152808	GO:0005576|extracellular region|CC,GO:0010087|phloem or xylem histogenesis|BP,GO:0016762|xyloglucan:xyloglucosyl transferase activity|MF,GO:0016798|hydrolase activity, acting on glycosyl bonds|MF
AT5G58900	AT5G58900.1	.	3104.63	0.574968	0.159906	3.59567	0.000323559	0.00282389	NA
AT4G30510	AT4G30510.1,AT4G30510.2	ATG18B	230.556	0.573627	0.154636	3.70953	0.000207646	0.00190917	GO:0005829|cytosol|CC,GO:0016236|macroautophagy|BP,GO:0070772|PAS complex|CC,GO:0080025|phosphatidylinositol-3,5-bisphosphate binding|MF
AT1G58370	AT1G58370.2,AT1G58370.1	RXF12	488.715	0.571029	0.176637	3.23277	0.00122594	0.00882704	GO:0004553|hydrolase activity, hydrolyzing O-glycosyl compounds|MF,GO:0005576|extracellular region|CC,GO:0005618|cell wall|CC,GO:0010413|glucuronoxylan metabolic process|BP,GO:0031176|endo-1,4-beta-xylanase activity|MF,GO:0045492|xylan biosynthetic process|BP
AT3G22880	AT3G22880.1,AT3G22880.2	DMC1	139.709	0.568701	0.200859	2.83134	0.00463537	0.0264493	GO:0003684|damaged DNA binding|MF,GO:0005515|protein binding|MF,GO:0005524|ATP binding|MF,GO:0005634|nucleus|CC,GO:0006259|DNA metabolic process|BP,GO:0006281|DNA repair|BP,GO:0006302|double-strand break repair|BP,GO:0007131|reciprocal meiotic recombination|BP,GO:0008094|DNA-dependent ATPase activity|MF,GO:0010212|response to ionizing radiation|BP,GO:0051026|chiasma assembly|BP
AT1G76350	AT1G76350.1,AT1G76350.3,AT1G76350.2,AT1G76350.4	NLP5	822.147	0.568632	0.17788	3.19672	0.00138998	0.00983077	GO:0003700|DNA-binding transcription factor activity|MF,GO:0005634|nucleus|CC,GO:0006355|regulation of transcription, DNA-templated|BP
AT5G21950	AT5G21950.2,AT5G21950.3,AT5G21950.1,AT5G21950.4,AT5G21950.6,AT5G21950.5,AT5G21950.7	.	249.367	0.565566	0.188332	3.00303	0.0026731	0.0169195	NA
AT1G12080	AT1G12080.2,AT1G12080.1	.	4622.33	0.565548	0.204194	2.76966	0.00561148	0.0308384	NA
AT1G19835	AT1G19835.1,AT1G19835.6,AT1G19835.5,AT1G19835.3,AT1G19835.4,AT1G19835.2	FPP4	6828.1	0.564536	0.125331	4.50438	6.65681e-06	9.11733e-05	NA
AT1G61740	AT1G61740.1	.	4400.54	0.563391	0.134429	4.19099	2.77736e-05	0.000322885	NA
AT1G79660	AT1G79660.1	.	753.478	0.561695	0.146074	3.84527	0.000120418	0.00118978	NA
AT1G03520	AT1G03520.1,AT1G03520.2	.	684.003	0.561531	0.203171	2.76384	0.0057126	0.0312722	NA
AT5G06530	AT5G06530.1,AT5G06530.3,AT5G06530.4,AT5G06530.2	ABCG22	6783.03	0.55942	0.129871	4.30751	1.651e-05	0.000204174	GO:0005739|mitochondrion|CC,GO:0005886|plasma membrane|CC,GO:0009414|response to water deprivation|BP,GO:0010148|transpiration|BP,GO:0042626|ATPase activity, coupled to transmembrane movement of substances|MF
AT1G70940	AT1G70940.1	PIN3	9063.23	0.552357	0.138331	3.99302	6.52375e-05	0.000691518	GO:0000271|polysaccharide biosynthetic process|BP,GO:0005215|transporter activity|MF,GO:0005886|plasma membrane|CC,GO:0007389|pattern specification process|BP,GO:0008356|asymmetric cell division|BP,GO:0008361|regulation of cell size|BP,GO:0009416|response to light stimulus|BP,GO:0009606|tropism|BP,GO:0009630|gravitropism|BP,GO:0009672|auxin:proton symporter activity|MF,GO:0009825|multidimensional…
AT1G03440	AT1G03440.1	.	719.827	0.551695	0.134909	4.08938	4.32536e-05	0.000478892	NA
AT5G57390	AT5G57390.1,AT5G57390.2	AIL5	168.535	0.548627	0.199293	2.75287	0.00590749	0.0320898	GO:0003677|DNA binding|MF,GO:0003700|DNA-binding transcription factor activity|MF,GO:0005634|nucleus|CC,GO:0006355|regulation of transcription, DNA-templated|BP,GO:0009640|photomorphogenesis|BP,GO:0009737|response to abscisic acid|BP,GO:0009791|post-embryonic development|BP,GO:0009793|embryo development ending in seed dormancy|BP,GO:0009845|seed germination|BP,GO:0009887|animal organ morphogenesi…
AT1G32190	AT1G32190.1,AT1G32190.2	.	237.936	0.546698	0.185307	2.95023	0.00317541	0.0194015	NA
AT2G02180	AT2G02180.1	TOM3	1420.92	0.544089	0.18177	2.99329	0.00275991	0.0173187	GO:0005739|mitochondrion|CC,GO:0046786|viral replication complex formation and maintenance|BP
AT4G24230	AT4G24230.2,AT4G24230.1,AT4G24230.3,AT4G24230.6,AT4G24230.4,AT4G24230.5	ACBP3	4678.96	0.543987	0.170816	3.18464	0.00144933	0.0102061	GO:0000062|fatty-acyl-CoA binding|MF,GO:0005576|extracellular region|CC,GO:0005615|extracellular space|CC,GO:0006952|defense response|BP,GO:0009617|response to bacterium|BP,GO:0009646|response to absence of light|BP,GO:0015908|fatty acid transport|BP,GO:0042742|defense response to bacterium|BP,GO:0050832|defense response to fungus|BP
AT1G62480	AT1G62480.1	.	67023.5	0.543918	0.192766	2.82165	0.00477767	0.0270713	NA
AT4G16110	AT4G16110.1	ARR2	1596.64	0.542755	0.179212	3.02856	0.0024572	0.0158546	GO:0000156|phosphorelay response regulator activity|MF,GO:0003700|DNA-binding transcription factor activity|MF,GO:0005515|protein binding|MF,GO:0005634|nucleus|CC,GO:0007623|circadian rhythm|BP,GO:0009723|response to ethylene|BP,GO:0009735|response to cytokinin|BP,GO:0009736|cytokinin-activated signaling pathway|BP,GO:0009873|ethylene-activated signaling pathway|BP,GO:0010029|regulation of seed g…
AT1G61500	AT1G61500.2,AT1G61500.3,AT1G61500.1	.	232.565	0.541404	0.167656	3.22925	0.00124115	0.00892437	NA
AT1G71020	AT1G71020.1,AT1G71020.2	PUB10	1570.57	0.540918	0.138773	3.89785	9.7049e-05	0.000983371	NA
AT3G25500	AT3G25500.1	FH1	7052.76	0.540891	0.140058	3.86191	0.000112505	0.00111907	GO:0000271|polysaccharide biosynthetic process|BP,GO:0003779|actin binding|MF,GO:0005515|protein binding|MF,GO:0005618|cell wall|CC,GO:0005634|nucleus|CC,GO:0005886|plasma membrane|CC,GO:0009825|multidimensional cell growth|BP,GO:0009932|cell tip growth|BP,GO:0010817|regulation of hormone levels|BP,GO:0016020|membrane|CC,GO:0030036|actin cytoskeleton organization|BP,GO:0043481|anthocyanin accumul…
AT2G28200	AT2G28200.1	ZAT5	720.329	0.539625	0.107818	5.00499	5.58654e-07	9.80402e-06	NA
AT5G43700	AT5G43700.1	IAA4	4086.11	0.536876	0.16595	3.23517	0.00121571	0.008786	GO:0003677|DNA binding|MF,GO:0003700|DNA-binding transcription factor activity|MF,GO:0005622|intracellular|CC,GO:0005634|nucleus|CC,GO:0006417|regulation of translation|BP,GO:0007020|microtubule nucleation|BP,GO:0009733|response to auxin|BP,GO:0009736|cytokinin-activated signaling pathway|BP,GO:0010583|response to cyclopentenone|BP
AT1G62400	AT1G62400.1	HT1	179.732	0.535748	0.202317	2.64806	0.0080954	0.0414512	GO:0004712|protein serine/threonine/tyrosine kinase activity|MF,GO:0005634|nucleus|CC,GO:0010119|regulation of stomatal movement|BP,GO:0016301|kinase activity|MF
AT3G09060	AT3G09060.1,AT3G09060.2	.	173.812	0.53539	0.20048	2.67054	0.00757292	0.0392415	NA
AT2G31900	AT2G31900.2,AT2G31900.3,AT2G31900.4,AT2G31900.5,AT2G31900.1	XIF	484.238	0.533896	0.1365	3.91132	9.17928e-05	0.000938203	GO:0003774|motor activity|MF,GO:0005515|protein binding|MF,GO:0009624|response to nematode|BP,GO:0010089|xylem development|BP,GO:0016461|unconventional myosin complex|CC,GO:0030048|actin filament-based movement|BP,GO:0044036|cell wall macromolecule metabolic process|BP,GO:0051645|Golgi localization|BP,GO:0051646|mitochondrion localization|BP,GO:0060151|peroxisome localization|BP
AT5G11420	AT5G11420.1	.	5546.04	0.533006	0.176128	3.02624	0.00247619	0.0159355	NA
AT2G18860	AT2G18860.3,AT2G18860.1,AT2G18860.2	.	1006.48	0.530229	0.148931	3.56023	0.000370535	0.00318259	NA
AT2G34770	AT2G34770.1	FAH1	3226.54	0.527661	0.152683	3.45592	0.000548409	0.00446561	GO:0000038|very long-chain fatty acid metabolic process|BP,GO:0003824|catalytic activity|MF,GO:0006891|intra-Golgi vesicle-mediated transport|BP,GO:0043069|negative regulation of programmed cell death|BP,GO:0080132|fatty acid alpha-hydroxylase activity|MF
AT5G13400	AT5G13400.1	NPF6.1	819.053	0.527179	0.174431	3.02229	0.00250874	0.0160765	NA
AT3G24630	AT3G24630.2,AT3G24630.1	.	316.032	0.52435	0.161582	3.24511	0.00117406	0.00853778	GO:0003674|molecular_function|MF,GO:0005634|nucleus|CC,GO:0008150|biological_process|BP
AT1G43790	AT1G43790.1	TED6	728.577	0.523501	0.174453	3.00082	0.00269252	0.0169815	GO:0003674|molecular_function|MF,GO:0005634|nucleus|CC,GO:0009834|plant-type secondary cell wall biogenesis|BP
AT3G63120	AT3G63120.2,AT3G63120.1	CYCU3-1	1271.46	0.522064	0.10695	4.88138	1.05348e-06	1.74866e-05	GO:0004693|cyclin-dependent protein serine/threonine kinase activity|MF,GO:0005634|nucleus|CC,GO:0010440|stomatal lineage progression|BP,GO:0051726|regulation of cell cycle|BP
AT4G35470	AT4G35470.1,AT4G35470.2	PIRL4	2150.06	0.521918	0.1229	4.2467	2.16938e-05	0.00025992	GO:0005634|nucleus|CC,GO:0005886|plasma membrane|CC,GO:0008150|biological_process|BP,GO:0009740|gibberellic acid mediated signaling pathway|BP,GO:0010162|seed dormancy process|BP
AT1G01540	AT1G01540.2,AT1G01540.1	.	5353.83	0.52124	0.126639	4.11596	3.85576e-05	0.00043279	NA
AT2G31070	AT2G31070.1	TCP10	2473.5	0.520337	0.147477	3.52826	0.000418307	0.00353414	GO:0000165|MAPK cascade|BP,GO:0003700|DNA-binding transcription factor activity|MF,GO:0005634|nucleus|CC,GO:0006355|regulation of transcription, DNA-templated|BP,GO:0006612|protein targeting to membrane|BP,GO:0009617|response to bacterium|BP,GO:0009793|embryo development ending in seed dormancy|BP,GO:0009862|systemic acquired resistance, salicylic acid mediated signaling pathway|BP,GO:0009867|jas…
AT2G40260	AT2G40260.1,AT2G40260.2	.	327.891	0.51943	0.169102	3.0717	0.00212842	0.0140443	NA
AT1G13920	AT1G13920.2,AT1G13920.4,AT1G13920.3,AT1G13920.1,AT1G13920.5,AT1G13920.6,AT1G13920.7	.	197.27	0.519032	0.184404	2.81464	0.00488322	0.0275521	NA
AT5G37740	AT5G37740.1,AT5G37740.2	.	218.542	0.516153	0.175955	2.93344	0.00335232	0.0202605	NA
AT2G41550	AT2G41550.1	.	224.44	0.509717	0.193572	2.63322	0.00845807	0.0428808	NA
AT3G01650	AT3G01650.1,AT3G01650.2	RGLG1	451.241	0.507986	0.131903	3.85122	0.000117533	0.00116416	GO:0004842|ubiquitin-protein transferase activity|MF,GO:0005886|plasma membrane|CC,GO:0009690|cytokinin metabolic process|BP,GO:0009850|auxin metabolic process|BP,GO:0080148|negative regulation of response to water deprivation|BP
AT2G25420	AT2G25420.1,AT2G25420.2,AT2G25420.4,AT2G25420.3	.	294.291	0.507158	0.177158	2.86274	0.0042	0.0243803	NA
AT2G44770	AT2G44770.1	.	687.298	0.504105	0.131201	3.84223	0.000121921	0.00120255	NA
AT5G04310	AT5G04310.1,AT5G04310.2,AT5G04310.3	.	519.32	0.502458	0.162553	3.09105	0.00199449	0.0133136	NA
AT3G62630	AT3G62630.1	.	881.212	0.501782	0.125074	4.01186	6.02411e-05	0.000644369	NA
AT4G24015	AT4G24015.1	RHA4A	306.602	0.500663	0.17834	2.80736	0.00499502	0.028093	NA
AT3G15115	AT3G15115.1	.	547.07	0.499224	0.167242	2.98504	0.00283543	0.0177032	NA
AT5G35750	AT5G35750.1	AHK2	2435.63	0.49613	0.146439	3.38796	0.000704152	0.00552941	GO:0004673|protein histidine kinase activity|MF,GO:0005034|osmosensor activity|MF,GO:0005515|protein binding|MF,GO:0005886|plasma membrane|CC,GO:0006970|response to osmotic stress|BP,GO:0009414|response to water deprivation|BP,GO:0009636|response to toxic substance|BP,GO:0009651|response to salt stress|BP,GO:0009736|cytokinin-activated signaling pathway|BP,GO:0009737|response to abscisic acid|BP,…
AT1G64530	AT1G64530.1,AT1G64530.2	NLP6	1105.48	0.495214	0.112118	4.41688	1.00136e-05	0.000130152	GO:0003700|DNA-binding transcription factor activity|MF,GO:0005634|nucleus|CC
AT2G26690	AT2G26690.1,AT2G26690.3,AT2G26690.2	NPF6.2	2813.84	0.494515	0.143239	3.45239	0.000555651	0.00451242	GO:0005215|transporter activity|MF,GO:0005886|plasma membrane|CC,GO:0009611|response to wounding|BP,GO:0009753|response to jasmonic acid|BP,GO:0030003|cellular cation homeostasis|BP,GO:0070838|divalent metal ion transport|BP
AT1G77630	AT1G77630.1	LYM3	687.405	0.492408	0.127028	3.87638	0.000106021	0.00106056	GO:0005886|plasma membrane|CC,GO:0006955|immune response|BP,GO:0009664|plant-type cell wall organization|BP,GO:0016998|cell wall macromolecule catabolic process|BP,GO:0031225|anchored component of membrane|CC,GO:0042545|cell wall modification|BP,GO:0042834|peptidoglycan binding|MF,GO:0046658|anchored component of plasma membrane|CC
AT1G72470	AT1G72470.1	ATEXO70D1	718.295	0.487541	0.163928	2.97412	0.00293834	0.0182488	GO:0000145|exocyst|CC,GO:0005634|nucleus|CC,GO:0005829|cytosol|CC,GO:0006904|vesicle docking involved in exocytosis|BP
AT5G10770	AT5G10770.1	.	807.744	0.486981	0.180224	2.70209	0.00689059	0.036338	NA
AT1G02816	AT1G02816.1	.	769.281	0.484521	0.15505	3.12494	0.00177838	0.0120511	NA
AT1G20330	AT1G20330.1	SMT2	7611.7	0.48172	0.120007	4.01411	5.96698e-05	0.000638582	GO:0005783|endoplasmic reticulum|CC,GO:0005794|Golgi apparatus|CC,GO:0006007|glucose catabolic process|BP,GO:0006084|acetyl-CoA metabolic process|BP,GO:0007389|pattern specification process|BP,GO:0008757|S-adenosylmethionine-dependent methyltransferase activity|MF,GO:0009825|multidimensional cell growth|BP,GO:0010051|xylem and phloem pattern formation|BP,GO:0016126|sterol biosynthetic process|BP,…
AT1G48480	AT1G48480.1	RKL1	3048.36	0.481607	0.140997	3.41571	0.000636151	0.00508416	GO:0004674|protein serine/threonine kinase activity|MF,GO:0005524|ATP binding|MF,GO:0005774|vacuolar membrane|CC,GO:0005886|plasma membrane|CC,GO:0006468|protein phosphorylation|BP,GO:0007169|transmembrane receptor protein tyrosine kinase signaling pathway|BP,GO:0009506|plasmodesma|CC,GO:0010075|regulation of meristem growth|BP,GO:0016301|kinase activity|MF
AT2G19880	AT2G19880.2,AT2G19880.1	.	1502.83	0.480471	0.124765	3.85101	0.000117632	0.00116459	NA
AT3G24715	AT3G24715.1,AT3G24715.2,AT3G24715.3	.	256.775	0.477117	0.174904	2.72788	0.00637437	0.0341263	NA
AT1G04040	AT1G04040.1	.	5910.03	0.476859	0.105056	4.5391	5.64938e-06	7.90128e-05	NA
AT4G16141	AT4G16141.1	.	2104.4	0.473732	0.149336	3.17225	0.00151263	0.010564	NA
AT5G23870	AT5G23870.2,AT5G23870.1,AT5G23870.4,AT5G23870.3	PAE9	461.785	0.470963	0.177541	2.65269	0.00798529	0.0409767	NA
AT3G20350	AT3G20350.1	.	1302.83	0.470869	0.106435	4.424	9.68917e-06	0.00012648	NA
AT5G01370	AT5G01370.1	ACI1	421.171	0.469977	0.174617	2.69147	0.00711386	0.0372975	GO:0005515|protein binding|MF,GO:0005634|nucleus|CC,GO:0010047|fruit dehiscence|BP
AT5G16340	AT5G16340.1	AAE6	615.338	0.469005	0.171271	2.73838	0.00617434	0.0332891	NA
AT5G57170	AT5G57170.1,AT5G57170.2	.	316.857	0.467103	0.150748	3.09857	0.00194457	0.0130256	NA
AT5G21940	AT5G21940.1	.	11721.7	0.466054	0.158282	2.94446	0.00323516	0.0197101	NA
AT1G63420	AT1G63420.2,AT1G63420.1	.	1194.29	0.463587	0.151882	3.05229	0.00227105	0.0148182	NA
AT1G70100	AT1G70100.3,AT1G70100.1,AT1G70100.4,AT1G70100.2,AT1G70100.5,AT1G70100.6	.	3056.21	0.462656	0.141156	3.27763	0.00104683	0.00775929	NA
AT1G11280	AT1G11280.1,AT1G11280.2,AT1G11280.3,AT1G11280.4,AT1G11280.5	.	1187.75	0.462088	0.12566	3.6773	0.000235714	0.00213566	NA
AT5G37020	AT5G37020.1,AT5G37020.3,AT5G37020.2	ARF8	1026.62	0.460565	0.17422	2.64358	0.00820338	0.0418422	GO:0003700|DNA-binding transcription factor activity|MF,GO:0005634|nucleus|CC,GO:0006355|regulation of transcription, DNA-templated|BP,GO:0009733|response to auxin|BP,GO:0009855|determination of bilateral symmetry|BP,GO:0009886|post-embryonic animal morphogenesis|BP,GO:0009887|animal organ morphogenesis|BP,GO:0009908|flower development|BP,GO:0009909|regulation of flower development|BP,GO:0010051|…
AT1G63260	AT1G63260.4,AT1G63260.1,AT1G63260.2,AT1G63260.3,AT1G63260.5,AT1G63260.6	TET10	906.191	0.459964	0.129615	3.54869	0.000387147	0.00330121	GO:0005576|extracellular region|CC,GO:0005739|mitochondrion|CC,GO:0007568|aging|BP
AT5G08780	AT5G08780.1	.	512.42	0.457053	0.153607	2.97547	0.0029254	0.0181738	NA
AT1G70230	AT1G70230.1	AXY4	1053.8	0.455395	0.161397	2.82158	0.00477879	0.0270713	GO:0005634|nucleus|CC,GO:0005794|Golgi apparatus|CC,GO:0010167|response to nitrate|BP,GO:0010411|xyloglucan metabolic process|BP,GO:0015706|nitrate transport|BP
AT2G28130	AT2G28130.1	.	555.709	0.454753	0.139899	3.25058	0.00115168	0.00840395	NA
AT2G30520	AT2G30520.3,AT2G30520.1,AT2G30520.2	RPT2	13632.3	0.453341	0.139155	3.25782	0.0011227	0.00822371	GO:0005634|nucleus|CC,GO:0005737|cytoplasm|CC,GO:0005886|plasma membrane|CC,GO:0006816|calcium ion transport|BP,GO:0007030|Golgi organization|BP,GO:0009638|phototropism|BP,GO:0009651|response to salt stress|BP,GO:0009954|proximal/distal pattern formation|BP,GO:0010227|floral organ abscission|BP,GO:0019344|cysteine biosynthetic process|BP,GO:0048439|flower morphogenesis|BP
AT5G04040	AT5G04040.1,AT5G04040.2	SDP1	3563.37	0.451821	0.159684	2.82947	0.00466258	0.0265552	GO:0004806|triglyceride lipase activity|MF,GO:0006635|fatty acid beta-oxidation|BP,GO:0012511|monolayer-surrounded lipid storage body|CC,GO:0016558|protein import into peroxisome matrix|BP,GO:0019433|triglyceride catabolic process|BP,GO:0044265|cellular macromolecule catabolic process|BP
AT5G43870	AT5G43870.1,AT5G43870.2	.	1091.55	0.451604	0.127713	3.53608	0.000406119	0.00344216	NA
AT1G70060	AT1G70060.1,AT1G70060.2	SNL4	3802.01	0.450139	0.100626	4.4734	7.69838e-06	0.000103364	GO:0005634|nucleus|CC,GO:0006355|regulation of transcription, DNA-templated|BP,GO:0010048|vernalization response|BP,GO:0043481|anthocyanin accumulation in tissues in response to UV light|BP,GO:0048440|carpel development|BP
AT1G67560	AT1G67560.1	LOX6	2685.23	0.450085	0.0857699	5.24759	1.54101e-07	3.01459e-06	GO:0005886|plasma membrane|CC,GO:0009507|chloroplast|CC,GO:0009611|response to wounding|BP,GO:0009695|jasmonic acid biosynthetic process|BP,GO:0016165|linoleate 13S-lipoxygenase activity|MF,GO:0034440|lipid oxidation|BP,GO:0040007|growth|BP
AT1G17940	AT1G17940.1,AT1G17940.4,AT1G17940.3,AT1G17940.2,AT1G17940.5,AT1G17940.6	.	873.39	0.443336	0.132406	3.34831	0.000813054	0.00622958	NA
AT4G23950	AT4G23950.2,AT4G23950.1	.	242.82	0.442539	0.14942	2.96172	0.00305928	0.0188504	NA
AT5G13760	AT5G13760.1	.	1578.35	0.439168	0.114403	3.83879	0.00012364	0.0012144	NA
AT3G19360	AT3G19360.1,AT3G19360.2	.	244.249	0.438478	0.159843	2.74318	0.00608476	0.0329175	NA
AT4G24050	AT4G24050.2,AT4G24050.1	.	382.845	0.437352	0.162099	2.69806	0.0069745	0.0366981	NA
AT5G53970	AT5G53970.1	.	4137.95	0.436327	0.0980823	4.44858	8.6438e-06	0.00011453	GO:0004838|L-tyrosine:2-oxoglutarate aminotransferase activity|MF,GO:0005737|cytoplasm|CC,GO:0008483|transaminase activity|MF,GO:0009058|biosynthetic process|BP,GO:0010189|vitamin E biosynthetic process|BP
AT3G13530	AT3G13530.1	M3KE1	1929.06	0.433944	0.15778	2.75031	0.00595394	0.0323173	GO:0005829|cytosol|CC,GO:0005886|plasma membrane|CC,GO:0006468|protein phosphorylation|BP,GO:0007009|plasma membrane organization|BP,GO:0009555|pollen development|BP,GO:0016301|kinase activity|MF
AT1G04430	AT1G04430.1,AT1G04430.3,AT1G04430.2	.	12580.8	0.432934	0.131764	3.28567	0.0010174	0.00757305	NA
AT2G30070	AT2G30070.2,AT2G30070.1	POT1	1048.97	0.432761	0.16088	2.68996	0.00714613	0.0374336	GO:0005886|plasma membrane|CC,GO:0006813|potassium ion transport|BP,GO:0015079|potassium ion transmembrane transporter activity|MF,GO:0016020|membrane|CC
AT4G26610	AT4G26610.1	D6PKL1	3680.78	0.432187	0.101371	4.26343	2.01311e-05	0.000243403	GO:0005515|protein binding|MF,GO:0005634|nucleus|CC,GO:0016301|kinase activity|MF
AT5G47780	AT5G47780.1	GAUT4	4912.02	0.427642	0.106936	3.99906	6.35951e-05	0.000675802	GO:0005794|Golgi apparatus|CC,GO:0016051|carbohydrate biosynthetic process|BP,GO:0016757|transferase activity, transferring glycosyl groups|MF,GO:0047262|polygalacturonate 4-alpha-galacturonosyltransferase activity|MF
AT1G30820	AT1G30820.1	.	4604.92	0.427034	0.102207	4.17814	2.93906e-05	0.000338655	NA
AT5G10550	AT5G10550.1	GTE2	3862.56	0.426907	0.130083	3.28181	0.00103143	0.00765587	GO:0003677|DNA binding|MF,GO:0005634|nucleus|CC,GO:0009294|DNA mediated transformation|BP
AT5G02840	AT5G02840.3,AT5G02840.1,AT5G02840.2,AT5G02840.5,AT5G02840.4	RVE4	5977.42	0.426253	0.116032	3.67359	0.000239164	0.00216136	GO:0003677|DNA binding|MF,GO:0003700|DNA-binding transcription factor activity|MF,GO:0005634|nucleus|CC,GO:0006355|regulation of transcription, DNA-templated|BP,GO:0007623|circadian rhythm|BP,GO:0009651|response to salt stress|BP,GO:0009723|response to ethylene|BP,GO:0009733|response to auxin|BP,GO:0009737|response to abscisic acid|BP,GO:0009739|response to gibberellin|BP,GO:0009751|response to s…
AT5G42680	AT5G42680.2,AT5G42680.1	.	722.673	0.425539	0.139705	3.04598	0.00231923	0.0150814	NA
AT5G65410	AT5G65410.1	ZHD1	874.743	0.425463	0.162278	2.62181	0.00874648	0.044049	GO:0003700|DNA-binding transcription factor activity|MF,GO:0005515|protein binding|MF,GO:0005634|nucleus|CC
AT1G19440	AT1G19440.1	KCS4	1298.42	0.424997	0.148458	2.86274	0.00419989	0.0243803	GO:0000038|very long-chain fatty acid metabolic process|BP,GO:0005634|nucleus|CC,GO:0009409|response to cold|BP,GO:0042335|cuticle development|BP
AT1G64330	AT1G64330.1	.	7983.26	0.420246	0.114758	3.66202	0.000250237	0.0022488	NA
AT4G21326	AT4G21326.1	ATSBT3.12	682.138	0.417781	0.148286	2.8174	0.00484147	0.0273824	GO:0004252|serine-type endopeptidase activity|MF,GO:0005618|cell wall|CC,GO:0006508|proteolysis|BP,GO:0007389|pattern specification process|BP,GO:0008152|metabolic process|BP,GO:0048438|floral whorl development|BP,GO:0048439|flower morphogenesis|BP
AT2G01260	AT2G01260.3,AT2G01260.1,AT2G01260.2	.	709.739	0.415791	0.152159	2.73261	0.00628338	0.0337417	NA
AT3G47690	AT3G47690.1	EB1A	282.521	0.414017	0.14182	2.91932	0.00350796	0.0209971	GO:0005737|cytoplasm|CC,GO:0005815|microtubule organizing center|CC,GO:0005876|spindle microtubule|CC,GO:0008017|microtubule binding|MF,GO:0009524|phragmoplast|CC,GO:0009574|preprophase band|CC,GO:0009652|thigmotropism|BP,GO:0010005|cortical microtubule, transverse to long axis|CC
AT4G36780	AT4G36780.1	BEH2	2943.27	0.413833	0.160748	2.57442	0.0100409	0.0491632	GO:0005634|nucleus|CC,GO:0006355|regulation of transcription, DNA-templated|BP,GO:0008150|biological_process|BP
AT5G50390	AT5G50390.1	PCMP-H58	564.441	0.411302	0.150262	2.73723	0.0061959	0.0333736	GO:0008150|biological_process|BP,GO:0009507|chloroplast|CC
AT3G58490	AT3G58490.2,AT3G58490.1	LPPD	2056.4	0.410893	0.135895	3.0236	0.00249788	0.0160312	GO:0005576|extracellular region|CC,GO:0005789|endoplasmic reticulum membrane|CC,GO:0006665|sphingolipid metabolic process|BP,GO:0009737|response to abscisic acid|BP,GO:0042392|sphingosine-1-phosphate phosphatase activity|MF,GO:0042578|phosphoric ester hydrolase activity|MF,GO:0090332|stomatal closure|BP
AT2G26250	AT2G26250.1	FDH	14600	0.410336	0.125477	3.27021	0.00107467	0.00792952	GO:0000038|very long-chain fatty acid metabolic process|BP,GO:0005634|nucleus|CC,GO:0005783|endoplasmic reticulum|CC,GO:0008610|lipid biosynthetic process|BP,GO:0009409|response to cold|BP,GO:0009416|response to light stimulus|BP,GO:0009913|epidermal cell differentiation|BP,GO:0016020|membrane|CC,GO:0016746|transferase activity, transferring acyl groups|MF,GO:0042335|cuticle development|BP,GO:008…
AT5G09670	AT5G09670.1,AT5G09670.2	.	2323.8	0.409432	0.129328	3.16585	0.00154629	0.010745	NA
AT5G56750	AT5G56750.1,AT5G56750.2	NDL1	2413.96	0.409232	0.149061	2.74539	0.00604384	0.0327632	GO:0003674|molecular_function|MF,GO:0005737|cytoplasm|CC,GO:0030154|cell differentiation|BP,GO:0060918|auxin transport|BP
AT1G78110	AT1G78110.1	.	1581.06	0.408617	0.116884	3.49591	0.000472453	0.00391872	NA
AT5G25460	AT5G25460.1	.	9894.12	0.407468	0.155003	2.62878	0.00856926	0.0433003	GO:0003674|molecular_function|MF,GO:0005576|extracellular region|CC,GO:0009505|plant-type cell wall|CC,GO:0009506|plasmodesma|CC,GO:0010015|root morphogenesis|BP,GO:0080167|response to karrikin|BP
AT1G67890	AT1G67890.2,AT1G67890.1,AT1G67890.3,AT1G67890.4	.	2056.92	0.407456	0.125304	3.25173	0.00114706	0.00837307	NA
AT4G16990	AT4G16990.5,AT4G16990.2,AT4G16990.6,AT4G16990.7,AT4G16990.8,AT4G16990.9,AT4G16990.10,AT4G16990.12,AT4G16990.13,AT4G16990.11,AT4G16990.14,AT4G16990.15,AT4G16990.16,AT4G16990.17,AT4G16990.4,AT4G16990.1,AT4G16990.3,AT4G16990.19,AT4G16990.18	RLM3	23629.6	0.406575	0.138208	2.94176	0.0032635	0.0198257	GO:0005634|nucleus|CC,GO:0005737|cytoplasm|CC,GO:0006952|defense response|BP,GO:0009817|defense response to fungus, incompatible interaction|BP,GO:0015979|photosynthesis|BP,GO:2000071|regulation of defense response by callose deposition|BP
AT3G29170	AT3G29170.1,AT3G29170.2	.	219.648	0.404518	0.156999	2.57655	0.00997905	0.0489168	NA
AT3G61850	AT3G61850.1,AT3G61850.4,AT3G61850.2,AT3G61850.5,AT3G61850.3	DAG1	435.162	0.402599	0.134848	2.98558	0.00283045	0.0176774	GO:0003677|DNA binding|MF,GO:0003700|DNA-binding transcription factor activity|MF,GO:0005634|nucleus|CC,GO:0009639|response to red or far red light|BP,GO:0009845|seed germination|BP
AT1G48270	AT1G48270.1,AT1G48270.2	GCR1	216.899	0.399947	0.154388	2.59053	0.0095828	0.0474538	GO:0000278|mitotic cell cycle|BP,GO:0004930|G protein-coupled receptor activity|MF,GO:0005515|protein binding|MF,GO:0005774|vacuolar membrane|CC,GO:0005794|Golgi apparatus|CC,GO:0005886|plasma membrane|CC,GO:0006571|tyrosine biosynthetic process|BP,GO:0007202|activation of phospholipase C activity|BP,GO:0009094|L-phenylalanine biosynthetic process|BP,GO:0009735|response to cytokinin|BP,GO:0009738…
AT3G44200	AT3G44200.1,AT3G44200.2	NEK5	1815.24	0.396567	0.0926467	4.28042	1.86539e-05	0.000228019	GO:0004672|protein kinase activity|MF,GO:0005634|nucleus|CC,GO:0007017|microtubule-based process|BP,GO:0007155|cell adhesion|BP,GO:0009913|epidermal cell differentiation|BP,GO:0010090|trichome morphogenesis|BP,GO:0016301|kinase activity|MF,GO:0043622|cortical microtubule organization|BP,GO:0045010|actin nucleation|BP,GO:0048765|root hair cell differentiation|BP,GO:0055028|cortical microtubule|CC,…
AT1G77020	AT1G77020.1	.	589.11	0.395865	0.13381	2.95841	0.00309226	0.0190038	NA
AT2G23140	AT2G23140.3,AT2G23140.2,AT2G23140.1,AT2G23140.4,AT2G23140.5	.	849.405	0.395345	0.118997	3.32231	0.000892745	0.0067739	GO:0005634|nucleus|CC
AT3G08020	AT3G08020.1	.	1753.37	0.393539	0.11292	3.48511	0.000491937	0.00405259	NA
AT2G33700	AT2G33700.1	PP2C27	979.425	0.393484	0.128608	3.05957	0.00221656	0.0145164	GO:0004722|protein serine/threonine phosphatase activity|MF,GO:0005634|nucleus|CC,GO:0005737|cytoplasm|CC,GO:0009409|response to cold|BP,GO:0009414|response to water deprivation|BP,GO:0009651|response to salt stress|BP,GO:0009737|response to abscisic acid|BP,GO:0010200|response to chitin|BP,GO:0061416|regulation of transcription from RNA polymerase II promoter in response to salt stress|BP
AT1G75100	AT1G75100.1	JAC1	4509.89	0.392585	0.114872	3.4176	0.00063176	0.0050548	GO:0005737|cytoplasm|CC,GO:0007015|actin filament organization|BP,GO:0009507|chloroplast|CC,GO:0009903|chloroplast avoidance movement|BP,GO:0009904|chloroplast accumulation movement|BP,GO:0071483|cellular response to blue light|BP
AT4G00400	AT4G00400.1	GPAT8	914.831	0.389335	0.151238	2.57433	0.0100435	0.0491637	GO:0005783|endoplasmic reticulum|CC,GO:0006655|phosphatidylglycerol biosynthetic process|BP,GO:0008152|metabolic process|BP,GO:0010075|regulation of meristem growth|BP,GO:0010143|cutin biosynthetic process|BP,GO:0016746|transferase activity, transferring acyl groups|MF,GO:0016791|phosphatase activity|MF,GO:0090447|glycerol-3-phosphate 2-O-acyltransferase activity|MF
AT5G43060	AT5G43060.1	RD21B	2594.88	0.388882	0.14168	2.7448	0.00605479	0.0328057	GO:0005515|protein binding|MF,GO:0005576|extracellular region|CC,GO:0005773|vacuole|CC,GO:0005783|endoplasmic reticulum|CC,GO:0005829|cytosol|CC,GO:0008234|cysteine-type peptidase activity|MF,GO:0009651|response to salt stress|BP,GO:0052541|plant-type cell wall cellulose metabolic process|BP,GO:0052546|cell wall pectin metabolic process|BP
AT3G14150	AT3G14150.3,AT3G14150.1,AT3G14150.6,AT3G14150.5,AT3G14150.7,AT3G14150.4,AT3G14150.2	GLO3	826.749	0.388093	0.132945	2.9192	0.00350928	0.0209991	GO:0005777|peroxisome|CC,GO:0008891|glycolate oxidase activity|MF,GO:0010204|defense response signaling pathway, resistance gene-independent|BP,GO:0042742|defense response to bacterium|BP,GO:0050665|hydrogen peroxide biosynthetic process|BP
AT5G55300	AT5G55300.1,AT5G55300.2,AT5G55300.3	TOP1ALPHA	5550.91	0.385812	0.112016	3.44427	0.000572595	0.00464112	GO:0001676|long-chain fatty acid metabolic process|BP,GO:0002213|defense response to insect|BP,GO:0003917|DNA topoisomerase type I activity|MF,GO:0005515|protein binding|MF,GO:0005634|nucleus|CC,GO:0006259|DNA metabolic process|BP,GO:0006265|DNA topological change|BP,GO:0006338|chromatin remodeling|BP,GO:0006633|fatty acid biosynthetic process|BP,GO:0009640|photomorphogenesis|BP,GO:0009791|post-e…
AT3G29760	AT3G29760.2,AT3G29760.3,AT3G29760.4,AT3G29760.5,AT3G29760.1	.	1546.91	0.383302	0.120407	3.18338	0.00145568	0.0102458	NA
AT4G37590	AT4G37590.1	NPY5	2009.96	0.379496	0.128921	2.94364	0.00324374	0.0197227	GO:0005886|plasma membrane|CC,GO:0009416|response to light stimulus|BP,GO:0009908|flower development|BP,GO:0009958|positive gravitropism|BP,GO:0010075|regulation of meristem growth|BP,GO:0071944|cell periphery|CC
AT3G53930	AT3G53930.1,AT3G53930.3,AT3G53930.4,AT3G53930.2,AT3G53930.5	.	924.613	0.378301	0.119135	3.1754	0.00149631	0.0104776	NA
AT1G05805	AT1G05805.1	BHLH128	3062.98	0.376839	0.124836	3.01867	0.0025389	0.0162451	GO:0003677|DNA binding|MF,GO:0003700|DNA-binding transcription factor activity|MF,GO:0005634|nucleus|CC,GO:0005829|cytosol|CC,GO:0006355|regulation of transcription, DNA-templated|BP,GO:0010119|regulation of stomatal movement|BP
AT4G16120	AT4G16120.1	COBL7	654.754	0.375606	0.126673	2.96516	0.00302521	0.0186895	GO:0003674|molecular_function|MF,GO:0005768|endosome|CC,GO:0005794|Golgi apparatus|CC,GO:0005802|trans-Golgi network|CC,GO:0005886|plasma membrane|CC,GO:0009506|plasmodesma|CC,GO:0031225|anchored component of membrane|CC,GO:0046658|anchored component of plasma membrane|CC
AT2G29550	AT2G29550.1	TUBB7	4646.52	0.375036	0.0864707	4.33715	1.44345e-05	0.000181263	GO:0005200|structural constituent of cytoskeleton|MF,GO:0005618|cell wall|CC,GO:0005737|cytoplasm|CC,GO:0005773|vacuole|CC,GO:0005794|Golgi apparatus|CC,GO:0005829|cytosol|CC,GO:0005886|plasma membrane|CC,GO:0006094|gluconeogenesis|BP,GO:0007010|cytoskeleton organization|BP,GO:0007017|microtubule-based process|BP,GO:0009506|plasmodesma|CC,GO:0009651|response to salt stress|BP,GO:0010075|regulatio…
AT1G67900	AT1G67900.1,AT1G67900.2,AT1G67900.4,AT1G67900.5,AT1G67900.3,AT1G67900.6	.	3876.9	0.372318	0.135598	2.74575	0.00603733	0.0327446	NA
AT5G39530	AT5G39530.1,AT5G39530.2	.	4093.98	0.371201	0.0740789	5.01089	5.41799e-07	9.53196e-06	NA
AT1G03930	AT1G03930.1	CKL9	2240.63	0.370676	0.133298	2.78081	0.00542231	0.029978	GO:0004712|protein serine/threonine/tyrosine kinase activity|MF,GO:0005634|nucleus|CC,GO:0005737|cytoplasm|CC,GO:0007165|signal transduction|BP,GO:0016301|kinase activity|MF
AT5G56250	AT5G56250.1,AT5G56250.2	HAP8	2336.85	0.370543	0.127544	2.90522	0.00366993	0.0218245	GO:0005634|nucleus|CC
AT5G19390	AT5G19390.2,AT5G19390.1,AT5G19390.4,AT5G19390.3	ROPGAP7	3271.46	0.367773	0.0847374	4.34015	1.42386e-05	0.000179122	NA
AT1G63900	AT1G63900.2,AT1G63900.1	SP1	1494.69	0.366852	0.117281	3.12798	0.00176009	0.0119509	GO:0004842|ubiquitin-protein transferase activity|MF,GO:0005739|mitochondrion|CC,GO:0008270|zinc ion binding|MF,GO:0009658|chloroplast organization|BP,GO:0009941|chloroplast envelope|CC,GO:0045037|protein import into chloroplast stroma|BP
AT2G28880	AT2G28880.1	ADCS	568.96	0.364279	0.125944	2.8924	0.00382308	0.0225589	GO:0008153|para-aminobenzoic acid biosynthetic process|BP,GO:0009507|chloroplast|CC,GO:0009793|embryo development ending in seed dormancy|BP,GO:0046417|chorismate metabolic process|BP,GO:0046656|folic acid biosynthetic process|BP,GO:0046820|4-amino-4-deoxychorismate synthase activity|MF
AT1G18670	AT1G18670.2,AT1G18670.1,AT1G18670.3	IBS1	1190.88	0.361683	0.109521	3.30241	0.00095857	0.00719081	GO:0005634|nucleus|CC,GO:0005886|plasma membrane|CC,GO:0016301|kinase activity|MF
AT5G47040	AT5G47040.1	LON2	7774.11	0.358983	0.12018	2.98703	0.00281699	0.0176089	GO:0004176|ATP-dependent peptidase activity|MF,GO:0004252|serine-type endopeptidase activity|MF,GO:0005524|ATP binding|MF,GO:0005777|peroxisome|CC,GO:0005782|peroxisomal matrix|CC,GO:0006515|protein quality control for misfolded or incompletely synthesized proteins|BP,GO:0008236|serine-type peptidase activity|MF,GO:0009295|nucleoid|CC,GO:0016485|protein processing|BP,GO:0016560|protein import int…
AT2G25180	AT2G25180.1	ARR12	910.968	0.358009	0.12638	2.83281	0.00461413	0.0263432	GO:0000156|phosphorelay response regulator activity|MF,GO:0003700|DNA-binding transcription factor activity|MF,GO:0005634|nucleus|CC,GO:0009735|response to cytokinin|BP,GO:0009736|cytokinin-activated signaling pathway|BP,GO:0010082|regulation of root meristem growth|BP,GO:0010380|regulation of chlorophyll biosynthetic process|BP,GO:0031537|regulation of anthocyanin metabolic process|BP,GO:0048364…
AT3G23050	AT3G23050.1,AT3G23050.3,AT3G23050.2	IAA7	4934.89	0.357784	0.115631	3.09418	0.00197357	0.0131948	GO:0000271|polysaccharide biosynthetic process|BP,GO:0000502|proteasome complex|CC,GO:0003700|DNA-binding transcription factor activity|MF,GO:0005515|protein binding|MF,GO:0005634|nucleus|CC,GO:0007389|pattern specification process|BP,GO:0008180|COP9 signalosome|CC,GO:0008361|regulation of cell size|BP,GO:0009269|response to desiccation|BP,GO:0009409|response to cold|BP,GO:0009414|response to wat…
AT2G01860	AT2G01860.1	EMB975	2037.36	0.357056	0.10299	3.46691	0.000526471	0.00430688	GO:0003674|molecular_function|MF,GO:0005739|mitochondrion|CC,GO:0008150|biological_process|BP
AT4G17486	AT4G17486.1,AT4G17486.2	.	1090.94	0.354854	0.106395	3.33524	0.000852254	0.00649862	NA
AT5G24800	AT5G24800.1	BZIP9	2570.38	0.354215	0.118183	2.99718	0.00272492	0.0171346	GO:0003677|DNA binding|MF,GO:0003700|DNA-binding transcription factor activity|MF,GO:0005515|protein binding|MF,GO:0005634|nucleus|CC,GO:0042803|protein homodimerization activity|MF,GO:0046982|protein heterodimerization activity|MF,GO:0071333|cellular response to glucose stimulus|BP
AT2G20410	AT2G20410.2,AT2G20410.1	.	728.522	0.351257	0.134387	2.61377	0.00895493	0.0448957	NA
AT1G68020	AT1G68020.2,AT1G68020.3,AT1G68020.1	TPS6	2563.1	0.350524	0.0958655	3.65642	0.000255766	0.00229084	GO:0003825|alpha,alpha-trehalose-phosphate synthase (UDP-forming) activity|MF,GO:0004805|trehalose-phosphatase activity|MF,GO:0005739|mitochondrion|CC,GO:0005992|trehalose biosynthetic process|BP,GO:0016757|transferase activity, transferring glycosyl groups|MF
AT1G72770	AT1G72770.1,AT1G72770.2,AT1G72770.4,AT1G72770.5,AT1G72770.3	HAB1	3976.32	0.349767	0.126782	2.7588	0.00580136	0.0316352	GO:0004722|protein serine/threonine phosphatase activity|MF,GO:0005515|protein binding|MF,GO:0009610|response to symbiotic fungus|BP,GO:0010029|regulation of seed germination|BP
AT2G25800	AT2G25800.1	.	4175.62	0.348581	0.121166	2.87689	0.0040162	0.0234809	NA
AT5G63440	AT5G63440.2,AT5G63440.1,AT5G63440.3	.	479.314	0.346458	0.122999	2.81676	0.00485108	0.0274147	NA
AT5G42320	AT5G42320.1,AT5G42320.2	.	1215.87	0.345889	0.0906465	3.8158	0.000135744	0.00132041	NA
AT1G44446	AT1G44446.1,AT1G44446.3,AT1G44446.4,AT1G44446.2	CAO	9453.89	0.344901	0.126461	2.72733	0.00638494	0.0341483	GO:0009073|aromatic amino acid family biosynthetic process|BP,GO:0009507|chloroplast|CC,GO:0009706|chloroplast inner membrane|CC,GO:0009965|leaf morphogenesis|BP,GO:0010277|chlorophyllide a oxygenase [overall] activity|MF,GO:0015995|chlorophyll biosynthetic process|BP,GO:0019344|cysteine biosynthetic process|BP,GO:0030154|cell differentiation|BP,GO:0042651|thylakoid membrane|CC,GO:0045893|positiv…
AT1G11820	AT1G11820.2,AT1G11820.1,AT1G11820.3	.	2486.57	0.344191	0.107483	3.20228	0.00136345	0.00967545	NA
AT1G49730	AT1G49730.1,AT1G49730.4,AT1G49730.2,AT1G49730.3,AT1G49730.5	.	1461.87	0.343376	0.103363	3.32205	0.0008936	0.00677553	NA
AT4G01070	AT4G01070.1,AT4G01070.2	UGT72B1	2968.14	0.342698	0.116726	2.93593	0.00332551	0.0201388	GO:0005634|nucleus|CC,GO:0006612|protein targeting to membrane|BP,GO:0006805|xenobiotic metabolic process|BP,GO:0008194|UDP-glycosyltransferase activity|MF,GO:0009611|response to wounding|BP,GO:0009636|response to toxic substance|BP,GO:0009651|response to salt stress|BP,GO:0009805|coumarin biosynthetic process|BP,GO:0009963|positive regulation of flavonoid biosynthetic process|BP,GO:0010363|regul…
AT2G42320	AT2G42320.2,AT2G42320.3,AT2G42320.4,AT2G42320.1	.	2156.65	0.342206	0.106894	3.20136	0.00136779	0.00969271	NA
AT1G03590	AT1G03590.1	PPC6-6	1230.22	0.341729	0.122374	2.7925	0.0052303	0.0290836	NA
AT5G28050	AT5G28050.1,AT5G28050.3,AT5G28050.2	.	3596.06	0.33924	0.116556	2.91053	0.00360821	0.0214998	GO:0005829|cytosol|CC,GO:0006152|purine nucleoside catabolic process|BP,GO:0008270|zinc ion binding|MF,GO:0009507|chloroplast|CC,GO:0016787|hydrolase activity|MF,GO:0047974|guanosine deaminase activity|MF
AT2G42880	AT2G42880.1,AT2G42880.2	MPK20	6076.28	0.33903	0.0986378	3.43712	0.000587926	0.00475262	GO:0004707|MAP kinase activity|MF,GO:0005515|protein binding|MF,GO:0005634|nucleus|CC,GO:0007165|signal transduction|BP,GO:0009664|plant-type cell wall organization|BP,GO:0009832|plant-type cell wall biogenesis|BP,GO:0010075|regulation of meristem growth|BP
AT3G56130	AT3G56130.1,AT3G56130.3,AT3G56130.2,AT3G56130.5,AT3G56130.4	.	2498.27	0.338683	0.123186	2.74936	0.00597117	0.0324025	NA
AT4G09150	AT4G09150.1,AT4G09150.2	.	5029.79	0.338653	0.13073	2.59048	0.0095841	0.0474538	NA
AT1G13870	AT1G13870.1	KTI12	817.435	0.337346	0.103124	3.27127	0.00107065	0.00790813	GO:0005516|calmodulin binding|MF,GO:0006400|tRNA modification|BP,GO:0009933|meristem structural organization|BP,GO:0017076|purine nucleotide binding|MF,GO:0048366|leaf development|BP,GO:0080178|5-carbamoylmethyl uridine residue modification|BP
AT4G37460	AT4G37460.1,AT4G37460.2	SRFR1	4748.37	0.33681	0.11828	2.84758	0.00440537	0.025405	GO:0000278|mitotic cell cycle|BP,GO:0005515|protein binding|MF,GO:0005634|nucleus|CC,GO:0005737|cytoplasm|CC,GO:0006346|methylation-dependent chromatin silencing|BP,GO:0006355|regulation of transcription, DNA-templated|BP,GO:0006396|RNA processing|BP,GO:0009816|defense response to bacterium, incompatible interaction|BP,GO:0010048|vernalization response|BP,GO:0016246|RNA interference|BP,GO:0031348…
AT2G18160	AT2G18160.1	BZIP2	4945.69	0.336793	0.125481	2.68401	0.00727452	0.0380025	GO:0003677|DNA binding|MF,GO:0003700|DNA-binding transcription factor activity|MF,GO:0005515|protein binding|MF,GO:0005634|nucleus|CC,GO:0006355|regulation of transcription, DNA-templated|BP,GO:0046982|protein heterodimerization activity|MF
AT2G31450	AT2G31450.1,AT2G31450.2	NTH1	627.32	0.33659	0.126486	2.66109	0.00778884	0.0401244	GO:0005634|nucleus|CC,GO:0005739|mitochondrion|CC,GO:0006284|base-excision repair|BP,GO:0019104|DNA N-glycosylase activity|MF,GO:0042644|chloroplast nucleoid|CC
AT2G18730	AT2G18730.1	DGK3	2354.69	0.336149	0.12618	2.66404	0.00772091	0.0398694	GO:0004143|diacylglycerol kinase activity|MF,GO:0005634|nucleus|CC,GO:0005886|plasma membrane|CC,GO:0006612|protein targeting to membrane|BP,GO:0007205|protein kinase C-activating G protein-coupled receptor signaling pathway|BP,GO:0009506|plasmodesma|CC,GO:0009963|positive regulation of flavonoid biosynthetic process|BP,GO:0010363|regulation of plant-type hypersensitive response|BP,GO:0016020|mem…
AT3G08940	AT3G08940.2,AT3G08940.1	LHCB4.2	22705.7	0.335751	0.0838498	4.00419	6.22294e-05	0.000663958	GO:0006364|rRNA processing|BP,GO:0009507|chloroplast|CC,GO:0009534|chloroplast thylakoid|CC,GO:0009535|chloroplast thylakoid membrane|CC,GO:0009579|thylakoid|CC,GO:0009637|response to blue light|BP,GO:0009644|response to high light intensity|BP,GO:0009735|response to cytokinin|BP,GO:0009744|response to sucrose|BP,GO:0009941|chloroplast envelope|CC,GO:0010114|response to red light|BP,GO:0010155|re…
AT1G01620	AT1G01620.1,AT1G01620.2	PIP1-3	13908.6	0.33229	0.102992	3.22638	0.00125365	0.00900509	GO:0005515|protein binding|MF,GO:0005886|plasma membrane|CC,GO:0006084|acetyl-CoA metabolic process|BP,GO:0006810|transport|BP,GO:0006826|iron ion transport|BP,GO:0006833|water transport|BP,GO:0009414|response to water deprivation|BP,GO:0009507|chloroplast|CC,GO:0009651|response to salt stress|BP,GO:0010106|cellular response to iron ion starvation|BP,GO:0015250|water channel activity|MF,GO:001602…
AT1G79700	AT1G79700.1,AT1G79700.2,AT1G79700.4,AT1G79700.3	.	2679.49	0.332068	0.121218	2.73942	0.00615485	0.0332117	GO:0000981|DNA-binding transcription factor activity, RNA polymerase II-specific|MF,GO:0003677|DNA binding|MF,GO:0003700|DNA-binding transcription factor activity|MF,GO:0005634|nucleus|CC,GO:0006355|regulation of transcription, DNA-templated|BP,GO:0009887|animal organ morphogenesis|BP,GO:0045723|positive regulation of fatty acid biosynthetic process|BP,GO:1901959|positive regulation of cutin bios…
AT2G30010	AT2G30010.2,AT2G30010.1	TBL45	2880.74	0.331836	0.11478	2.89107	0.00383933	0.0226157	GO:0008150|biological_process|BP
AT3G49060	AT3G49060.2,AT3G49060.1,AT3G49060.3	PUB32	1551.35	0.330743	0.107483	3.07716	0.00208984	0.0138279	NA
AT5G45050	AT5G45050.3,AT5G45050.2,AT5G45050.1,AT5G45050.4	RRS1B	1741.22	0.330048	0.10162	3.24786	0.00116275	0.00847592	GO:0003700|DNA-binding transcription factor activity|MF,GO:0005515|protein binding|MF,GO:0005634|nucleus|CC,GO:0005774|vacuolar membrane|CC
AT5G35450	AT5G35450.1,AT5G35450.2	RPP8L3	1103.82	0.323897	0.115835	2.7962	0.00517076	0.0288568	NA
AT1G79630	AT1G79630.6,AT1G79630.3,AT1G79630.8,AT1G79630.4,AT1G79630.7,AT1G79630.5,AT1G79630.1,AT1G79630.2	.	773.845	0.323243	0.123094	2.62599	0.00863972	0.043584	NA
AT3G26030	AT3G26030.1	B'DELTA	7457.78	0.322312	0.106553	3.0249	0.00248717	0.0159818	GO:0000159|protein phosphatase type 2A complex|CC,GO:0005634|nucleus|CC,GO:0005730|nucleolus|CC,GO:0005737|cytoplasm|CC,GO:0007165|signal transduction|BP
AT3G52190	AT3G52190.1	PHF1	417.444	0.322231	0.120795	2.66759	0.00763965	0.0395292	GO:0000166|nucleotide binding|MF,GO:0005515|protein binding|MF,GO:0005737|cytoplasm|CC,GO:0005783|endoplasmic reticulum|CC,GO:0005886|plasma membrane|CC,GO:0006612|protein targeting to membrane|BP,GO:0006817|phosphate ion transport|BP,GO:0006820|anion transport|BP,GO:0006862|nucleotide transport|BP,GO:0006865|amino acid transport|BP,GO:0006888|ER to Golgi vesicle-mediated transport|BP,GO:0010363|…
AT3G13224	AT3G13224.1,AT3G13224.2,AT3G13224.3	.	1224.69	0.321269	0.103638	3.09991	0.00193582	0.0129752	NA
AT2G14045	AT2G14045.1,AT2G14045.4,AT2G14045.3,AT2G14045.2	.	2172.08	0.317598	0.102223	3.1069	0.00189058	0.0127204	NA
AT3G10420	AT3G10420.2,AT3G10420.1	SPD1	2856.98	0.317329	0.103034	3.07985	0.00207103	0.0137077	GO:0009507|chloroplast|CC
AT1G54170	AT1G54170.1	CID3	1970.51	0.316286	0.116751	2.70908	0.00674705	0.0356968	GO:0005634|nucleus|CC
AT4G34280	AT4G34280.1	.	915.415	0.312661	0.113962	2.74356	0.00607772	0.0328878	NA
AT1G53510	AT1G53510.1	MPK18	4536.85	0.312049	0.119064	2.62085	0.0087711	0.0441625	GO:0004707|MAP kinase activity|MF,GO:0005515|protein binding|MF,GO:0005634|nucleus|CC,GO:0005737|cytoplasm|CC,GO:0007165|signal transduction|BP,GO:0043622|cortical microtubule organization|BP
AT1G05150	AT1G05150.1	.	1655	0.311484	0.107513	2.89719	0.0037652	0.022297	NA
AT3G05910	AT3G05910.1,AT3G05910.2	PAE12	3676	0.310905	0.0777416	3.9992	6.35557e-05	0.000675723	NA
AT4G27430	AT4G27430.1,AT4G27430.2	CIP7	6695.08	0.304635	0.0802779	3.79476	0.000147787	0.00141606	GO:0005634|nucleus|CC,GO:0005794|Golgi apparatus|CC,GO:0005886|plasma membrane|CC,GO:0009416|response to light stimulus|BP,GO:0009718|anthocyanin-containing compound biosynthetic process|BP,GO:0015995|chlorophyll biosynthetic process|BP,GO:0016117|carotenoid biosynthetic process|BP,GO:0045893|positive regulation of transcription, DNA-templated|BP
AT1G70900	AT1G70900.1	.	751.473	0.303276	0.11406	2.65892	0.00783925	0.0403251	NA
AT1G24340	AT1G24340.1	EMB260	1398.4	0.301519	0.0999034	3.01811	0.00254358	0.0162701	GO:0004497|monooxygenase activity|MF,GO:0005737|cytoplasm|CC,GO:0009793|embryo development ending in seed dormancy|BP
AT3G54670	AT3G54670.1	SMC1	4272.97	0.300602	0.10765	2.79239	0.00523202	0.0290855	GO:0000278|mitotic cell cycle|BP,GO:0005215|transporter activity|MF,GO:0005524|ATP binding|MF,GO:0005634|nucleus|CC,GO:0006346|methylation-dependent chromatin silencing|BP,GO:0006396|RNA processing|BP,GO:0007059|chromosome segregation|BP,GO:0007062|sister chromatid cohesion|BP,GO:0008278|cohesin complex|CC,GO:0009507|chloroplast|CC,GO:0009630|gravitropism|BP,GO:0009855|determination of bilateral …
AT5G20730	AT5G20730.3,AT5G20730.2,AT5G20730.1	NPH4	2813.45	0.299956	0.110699	2.70966	0.00673521	0.0356609	GO:0003677|DNA binding|MF,GO:0003700|DNA-binding transcription factor activity|MF,GO:0005515|protein binding|MF,GO:0005634|nucleus|CC,GO:0006355|regulation of transcription, DNA-templated|BP,GO:0009630|gravitropism|BP,GO:0009638|phototropism|BP,GO:0009723|response to ethylene|BP,GO:0009733|response to auxin|BP,GO:0009741|response to brassinosteroid|BP,GO:0009785|blue light signaling pathway|BP,GO…
AT4G20340	AT4G20340.1,AT4G20340.2,AT4G20340.3	.	1020.96	0.299768	0.109664	2.73351	0.00626636	0.0336674	NA
AT1G70660	AT1G70660.2,AT1G70660.1	UEV1B	1275.11	0.296815	0.115309	2.57409	0.0100505	0.0491758	GO:0004842|ubiquitin-protein transferase activity|MF,GO:0005515|protein binding|MF,GO:0005634|nucleus|CC,GO:0006301|postreplication repair|BP,GO:0006511|ubiquitin-dependent protein catabolic process|BP,GO:0031372|UBC13-MMS2 complex|CC,GO:0048573|photoperiodism, flowering|BP
AT1G22890	AT1G22890.1	.	3906.62	0.295064	0.101142	2.91733	0.00353046	0.0211079	NA
AT5G09410	AT5G09410.3,AT5G09410.2,AT5G09410.1,AT5G09410.4	EICBP.B	2459.94	0.289699	0.0940579	3.08001	0.00206997	0.013705	GO:0005516|calmodulin binding|MF,GO:0005634|nucleus|CC,GO:0006355|regulation of transcription, DNA-templated|BP,GO:0009409|response to cold|BP,GO:0045893|positive regulation of transcription, DNA-templated|BP,GO:0050826|response to freezing|BP
AT1G73660	AT1G73660.1	SIS8	4287.59	0.288317	0.102647	2.80884	0.00497209	0.0279864	GO:0004709|MAP kinase kinase kinase activity|MF,GO:0004712|protein serine/threonine/tyrosine kinase activity|MF,GO:0005634|nucleus|CC,GO:0009651|response to salt stress|BP,GO:0016301|kinase activity|MF,GO:0048573|photoperiodism, flowering|BP
AT5G22050	AT5G22050.2,AT5G22050.1	.	2029.66	0.280531	0.0841672	3.33303	0.00085907	0.00654657	NA
AT3G22990	AT3G22990.1	LFR	828.416	0.279652	0.101203	2.76328	0.00572233	0.0313011	GO:0005634|nucleus|CC,GO:0006312|mitotic recombination|BP,GO:0009560|embryo sac egg cell differentiation|BP,GO:0009908|flower development|BP,GO:0048366|leaf development|BP
AT1G30470	AT1G30470.1,AT1G30470.2,AT1G30470.3	.	2378.81	0.277733	0.0867374	3.202	0.00136478	0.00968049	NA
AT1G49240	AT1G49240.1	ACT8	15908.2	0.276462	0.0767183	3.6036	0.000313846	0.00275018	GO:0000902|cell morphogenesis|BP,GO:0005200|structural constituent of cytoskeleton|MF,GO:0005507|copper ion binding|MF,GO:0005737|cytoplasm|CC,GO:0005773|vacuole|CC,GO:0005829|cytosol|CC,GO:0005886|plasma membrane|CC,GO:0006094|gluconeogenesis|BP,GO:0006970|response to osmotic stress|BP,GO:0007010|cytoskeleton organization|BP,GO:0009506|plasmodesma|CC,GO:0009507|chloroplast|CC,GO:0009570|chloropl…
AT5G11710	AT5G11710.1,AT5G11710.2,AT5G11710.3	EPSIN1	4977.98	0.275564	0.0763495	3.60925	0.000307088	0.00269684	NA
AT1G14170	AT1G14170.1,AT1G14170.3,AT1G14170.2	.	889.986	0.273207	0.0988675	2.76336	0.00572089	0.0313011	NA
AT5G64930	AT5G64930.1	CPR5	1487.36	0.271773	0.103493	2.62601	0.00863915	0.043584	GO:0003674|molecular_function|MF,GO:0005634|nucleus|CC,GO:0006952|defense response|BP,GO:0009507|chloroplast|CC,GO:0009626|plant-type hypersensitive response|BP,GO:0009627|systemic acquired resistance|BP,GO:0009644|response to high light intensity|BP,GO:0009868|jasmonic acid and ethylene-dependent systemic resistance, jasmonic acid mediated signaling pathway|BP,GO:0010090|trichome morphogenesis|B…
AT2G24270	AT2G24270.1,AT2G24270.2,AT2G24270.4,AT2G24270.3	ALDH11A3	17091.5	0.265608	0.0894142	2.97053	0.00297283	0.0184251	GO:0004028|3-chloroallyl aldehyde dehydrogenase activity|MF,GO:0005737|cytoplasm|CC,GO:0008886|glyceraldehyde-3-phosphate dehydrogenase (NADP+) (non-phosphorylating) activity|MF,GO:0009902|chloroplast relocation|BP,GO:0019344|cysteine biosynthetic process|BP
AT1G51950	AT1G51950.1	IAA18	1779.68	0.257188	0.0977668	2.63063	0.00852271	0.0431237	GO:0003700|DNA-binding transcription factor activity|MF,GO:0005515|protein binding|MF,GO:0005634|nucleus|CC,GO:0009694|jasmonic acid metabolic process|BP,GO:0009733|response to auxin|BP,GO:0009741|response to brassinosteroid|BP,GO:0009753|response to jasmonic acid|BP,GO:0048527|lateral root development|BP
AT2G33340	AT2G33340.1,AT2G33340.3,AT2G33340.2	PRP19B	6228.41	0.257188	0.0903806	2.84561	0.0044327	0.0255279	GO:0000166|nucleotide binding|MF,GO:0005618|cell wall|CC,GO:0005634|nucleus|CC,GO:0006499|N-terminal protein myristoylation|BP,GO:0009507|chloroplast|CC,GO:0042742|defense response to bacterium|BP,GO:0080008|Cul4-RING E3 ubiquitin ligase complex|CC
AT1G17720	AT1G17720.2,AT1G17720.1	PP2AB2	3795.04	0.250681	0.0876426	2.86026	0.00423288	0.0245375	GO:0000159|protein phosphatase type 2A complex|CC,GO:0000166|nucleotide binding|MF,GO:0005737|cytoplasm|CC,GO:0005829|cytosol|CC,GO:0006470|protein dephosphorylation|BP
AT2G23070	AT2G23070.1	CKA4	5464.19	0.2492	0.0841738	2.96054	0.00307102	0.0188994	NA
AT1G52670	AT1G52670.1	.	1523.82	0.247882	0.0886805	2.79523	0.0051863	0.0289074	NA
AT1G35580	AT1G35580.2,AT1G35580.1,AT1G35580.3	CINV1	11274.9	0.246909	0.0949158	2.60134	0.00928592	0.046259	GO:0004564|beta-fructofuranosidase activity|MF,GO:0004575|sucrose alpha-glucosidase activity|MF,GO:0005515|protein binding|MF,GO:0005634|nucleus|CC,GO:0005739|mitochondrion|CC,GO:0005829|cytosol|CC,GO:0005886|plasma membrane|CC,GO:0005975|carbohydrate metabolic process|BP,GO:0005987|sucrose catabolic process|BP,GO:0006520|cellular amino acid metabolic process|BP,GO:0006970|response to osmotic str…
AT5G14420	AT5G14420.4,AT5G14420.1,AT5G14420.3,AT5G14420.2	RGLG2	1499.06	0.245762	0.091497	2.68601	0.00723111	0.0378087	GO:0004842|ubiquitin-protein transferase activity|MF,GO:0005634|nucleus|CC,GO:0005886|plasma membrane|CC,GO:0009690|cytokinin metabolic process|BP,GO:0009850|auxin metabolic process|BP,GO:0080148|negative regulation of response to water deprivation|BP
AT5G62880	AT5G62880.2,AT5G62880.1	ARAC10	1686.61	0.24112	0.0913146	2.64054	0.0082775	0.0421668	GO:0005525|GTP binding|MF,GO:0005576|extracellular region|CC,GO:0005634|nucleus|CC,GO:0005886|plasma membrane|CC,GO:0007015|actin filament organization|BP,GO:0009531|secondary cell wall|CC,GO:0009664|plant-type cell wall organization|BP,GO:0009788|negative regulation of abscisic acid-activated signaling pathway|BP,GO:0019901|protein kinase binding|MF,GO:0019903|protein phosphatase binding|MF
AT4G31340	AT4G31340.1,AT4G31340.2	.	8065.95	0.240244	0.0845671	2.84087	0.00449903	0.0258146	NA
AT1G78040	AT1G78040.1,AT1G78040.3,AT1G78040.2	.	44923.2	0.239749	0.0876352	2.73576	0.00622355	0.0334969	NA
AT4G34640	AT4G34640.1,AT4G34640.2	SQS1	2088.12	0.235816	0.0867512	2.7183	0.00656182	0.0349001	GO:0004310|farnesyl-diphosphate farnesyltransferase activity|MF,GO:0005783|endoplasmic reticulum|CC,GO:0005789|endoplasmic reticulum membrane|CC,GO:0005886|plasma membrane|CC,GO:0006084|acetyl-CoA metabolic process|BP,GO:0006598|polyamine catabolic process|BP,GO:0009698|phenylpropanoid metabolic process|BP,GO:0016126|sterol biosynthetic process|BP,GO:0016132|brassinosteroid biosynthetic process|B…
AT1G19220	AT1G19220.1	ARF19	1187.63	0.23576	0.0915517	2.57516	0.0100195	0.0490923	GO:0003677|DNA binding|MF,GO:0003700|DNA-binding transcription factor activity|MF,GO:0005634|nucleus|CC,GO:0007155|cell adhesion|BP,GO:0009723|response to ethylene|BP,GO:0009733|response to auxin|BP,GO:0009741|response to brassinosteroid|BP,GO:0010090|trichome morphogenesis|BP,GO:0010311|lateral root formation|BP,GO:0010583|response to cyclopentenone|BP,GO:0043565|sequence-specific DNA binding|MF…
AT3G55770	AT3G55770.1,AT3G55770.7,AT3G55770.6,AT3G55770.4,AT3G55770.3,AT3G55770.5,AT3G55770.2	.	3334.06	0.2328	0.0894369	2.60295	0.00924242	0.0461075	GO:0005634|nucleus|CC,GO:0005737|cytoplasm|CC,GO:0006623|protein targeting to vacuole|BP,GO:0015629|actin cytoskeleton|CC,GO:0048573|photoperiodism, flowering|BP,GO:0051015|actin filament binding|MF,GO:0051017|actin filament bundle assembly|BP,GO:0051049|regulation of transport|BP
AT4G24520	AT4G24520.2,AT4G24520.1	ATR1	15060	0.229811	0.0867378	2.64949	0.00806122	0.0413088	GO:0003958|NADPH-hemoprotein reductase activity|MF,GO:0005783|endoplasmic reticulum|CC,GO:0005829|cytosol|CC,GO:0006888|ER to Golgi vesicle-mediated transport|BP,GO:0006979|response to oxidative stress|BP,GO:0009698|phenylpropanoid metabolic process|BP,GO:0009737|response to abscisic acid|BP
AT2G37340	AT2G37340.2,AT2G37340.3,AT2G37340.1,AT2G37340.4,AT2G37340.6,AT2G37340.5	RS2Z33	5909.87	0.216106	0.0829373	2.60566	0.00916974	0.0458314	GO:0000245|spliceosomal complex assembly|BP,GO:0000398|mRNA splicing, via spliceosome|BP,GO:0005515|protein binding|MF,GO:0005634|nucleus|CC,GO:0008380|RNA splicing|BP,GO:0016607|nuclear speck|CC,GO:0048573|photoperiodism, flowering|BP
AT3G16630	AT3G16630.1,AT3G16630.2	KIN13A	4367.12	0.213583	0.082544	2.5875	0.0096675	0.0477974	GO:0000278|mitotic cell cycle|BP,GO:0003002|regionalization|BP,GO:0003777|microtubule motor activity|MF,GO:0005737|cytoplasm|CC,GO:0005795|Golgi stack|CC,GO:0005874|microtubule|CC,GO:0005886|plasma membrane|CC,GO:0007155|cell adhesion|BP,GO:0009887|animal organ morphogenesis|BP,GO:0009888|tissue development|BP,GO:0010014|meristem initiation|BP,GO:0010090|trichome morphogenesis|BP,GO:0010228|veget…
AT4G32420	AT4G32420.1,AT4G32420.3,AT4G32420.5,AT4G32420.2,AT4G32420.4,AT4G32420.6	CYP95	5002.98	0.212076	0.0781203	2.71473	0.00663291	0.0352162	NA
AT3G55020	AT3G55020.1,AT3G55020.3,AT3G55020.2	.	4603.68	0.2048	0.0760406	2.69329	0.00707499	0.0371345	NA

## Sheet: Table S3
Table S3. Transcripts specifically up-regulated in response to flooding with physical flow
GeneID	TranscriptID	GeneName	baseMean	log2FoldChange	lfcSE	stat	pvalue	padj	GO_info
AT1G61840	AT1G61840.1	.	8.38926	5.83544	1.8038	3.23508	0.00121607	0.00646453	NA
AT5G52710	AT5G52710.2,AT5G52710.1	.	3.46979	5.55653	2.03965	2.72426	0.00644462	0.0269763	NA
AT1G77530	AT1G77530.1,AT1G77530.2	.	6.89828	5.55326	1.41328	3.92933	8.51812e-05	0.000602211	NA
AT2G02320	AT2G02320.1	PP2B7	3.33544	5.50026	1.81178	3.03584	0.00239866	0.011624	GO:0005634|nucleus|CC,GO:0008150|biological_process|BP,GO:0030246|carbohydrate binding|MF
AT5G66890	AT5G66890.1	.	5.7617	5.28198	1.48171	3.56479	0.000364144	0.002223	NA
AT5G60350	AT5G60350.2,AT5G60350.1	.	5.68907	5.26613	1.44068	3.6553	0.000256876	0.00163635	NA
AT4G08985	AT4G08985.1	.	9.25263	5.06195	1.2493	4.05183	5.08178e-05	0.00037612	NA
AT5G54030	AT5G54030.1	.	4.45886	4.89436	1.56358	3.13022	0.00174675	0.00884098	NA
AT2G36440	AT2G36440.1	.	11.338	4.81073	1.02929	4.67385	2.95602e-06	2.78022e-05	NA
AT2G03740	AT2G03740.1	.	4.10393	4.77755	1.54114	3.10001	0.00193514	0.00965516	NA
AT3G45530	AT3G45530.1	.	3.5807	4.58699	1.58053	2.90219	0.00370566	0.0169291	NA
AT5G09370	AT5G09370.1,AT5G09370.3,AT5G09370.2	.	3.18365	4.41079	1.61693	2.72788	0.00637423	0.0267222	NA
AT3G47210	AT3G47210.1	.	11.4184	4.37977	1.11912	3.91358	9.09359e-05	0.000639824	NA
AT2G34610	AT2G34610.1	.	3.18722	4.37325	1.70382	2.56673	0.0102663	0.0398759	NA
AT5G27765	AT5G27765.1	.	18.7091	4.20832	0.723064	5.82012	5.88058e-09	8.06454e-08	NA
AT2G35935	AT2G35935.1	.	5.21337	4.17797	1.31051	3.18805	0.00143237	0.00746705	NA
AT4G14980	AT4G14980.1	.	5.13687	4.16774	1.66149	2.50843	0.0121268	0.0458212	NA
AT1G06135	AT1G06135.1	.	4.81602	4.16502	1.41889	2.9354	0.00333115	0.0154612	NA
AT1G47130	AT1G47130.1	.	16.5048	4.11882	0.838543	4.91188	9.02051e-07	9.18811e-06	NA
AT1G57850	AT1G57850.2,AT1G57850.3,AT1G57850.1	.	11.1627	3.93298	1.0357	3.79742	0.000146209	0.000990552	NA
AT5G06605	at5g06605	.	4.22943	3.87883	1.49107	2.60137	0.00928522	0.036658	NA
AT3G57645	AT3G57645.1	U2.2	3.85176	3.84261	1.48899	2.58068	0.0098606	0.0385712	NA
AT3G30580	AT3G30580.1	.	3.80165	3.75117	1.4893	2.51874	0.0117776	0.0447313	NA
AT3G20520	AT3G20520.1	GDPDL5	15.7346	3.65867	0.931538	3.92755	8.58138e-05	0.000606489	GO:0005886|plasma membrane|CC,GO:0006071|glycerol metabolic process|BP,GO:0008889|glycerophosphodiester phosphodiesterase activity|MF,GO:0031225|anchored component of membrane|CC
AT5G22545	AT5G22545.1	.	69.6814	3.56883	0.358426	9.95695	2.35166e-23	8.15625e-22	NA
AT4G27140	AT4G27140.1	AT2S1	38.2908	3.50737	0.844526	4.15306	3.28058e-05	0.00025236	GO:0005576|extracellular region|CC,GO:0006869|lipid transport|BP,GO:0008289|lipid binding|MF,GO:0045735|nutrient reservoir activity|MF
AT5G43650	AT5G43650.2,AT5G43650.1	BHLH92	68.5843	3.44175	0.402674	8.54724	1.26061e-17	3.2574e-16	GO:0003677|DNA binding|MF,GO:0003700|DNA-binding transcription factor activity|MF,GO:0005634|nucleus|CC,GO:0006355|regulation of transcription, DNA-templated|BP
AT1G53820	AT1G53820.1	ATL60	5.93384	3.38492	1.15491	2.9309	0.00337981	0.0156443	NA
AT4G09300	AT4G09300.1,AT4G09300.2,AT4G09300.3,AT4G09300.4,AT4G09300.5	.	4.52243	3.37819	1.23902	2.72649	0.00640118	0.0268148	NA
AT3G23220	AT3G23220.1	ERF095	8.38754	3.37146	1.17814	2.86168	0.00421398	0.0188294	GO:0003677|DNA binding|MF,GO:0003700|DNA-binding transcription factor activity|MF,GO:0005634|nucleus|CC,GO:0006355|regulation of transcription, DNA-templated|BP,GO:0009873|ethylene-activated signaling pathway|BP
AT1G13540	AT1G13540.1	.	15.2	3.2676	0.795088	4.10973	3.96119e-05	0.00029981	NA
AT5G57530	AT5G57530.1	XTH12	5.59318	3.23811	1.08785	2.9766	0.00291459	0.0137973	GO:0005576|extracellular region|CC,GO:0005618|cell wall|CC,GO:0005737|cytoplasm|CC,GO:0010054|trichoblast differentiation|BP,GO:0010411|xyloglucan metabolic process|BP,GO:0016798|hydrolase activity, acting on glycosyl bonds|MF
AT4G18540	AT4G18540.2,AT4G18540.1	.	23.8813	3.23715	0.558705	5.79403	6.87192e-09	9.36013e-08	NA
AT2G08965	AT2G08965.1	.	7.83253	3.18541	1.20237	2.64928	0.00806646	0.0327175	NA
AT3G51680	AT3G51680.1	SDR2A	5.17963	3.15566	1.20006	2.62959	0.00854889	0.0342405	GO:0005737|cytoplasm|CC,GO:0016491|oxidoreductase activity|MF
AT4G31950	AT4G31950.1	CYP82C3	20.0144	3.14436	0.584059	5.38362	7.30016e-08	8.75583e-07	GO:0019825|oxygen binding|MF
AT1G08860	AT1G08860.1	BON3	21.3839	3.08284	0.570683	5.40201	6.58965e-08	7.95547e-07	GO:0005544|calcium-dependent phospholipid binding|MF,GO:0005886|plasma membrane|CC,GO:0010186|positive regulation of cellular defense response|BP,GO:0019725|cellular homeostasis|BP,GO:0060548|negative regulation of cell death|BP
AT5G52400	AT5G52400.1	CYP715A1	11.0089	3.07606	0.871926	3.52789	0.000418885	0.0025107	GO:0019825|oxygen binding|MF
AT5G65130	AT5G65130.2,AT5G65130.1	.	6.16775	3.05991	1.08092	2.83085	0.00464243	0.0203866	NA
AT1G78390	AT1G78390.1	NCED9	7.11662	3.04879	1.06008	2.876	0.0040275	0.0181184	GO:0009507|chloroplast|CC,GO:0009570|chloroplast stroma|CC,GO:0009688|abscisic acid biosynthetic process|BP,GO:0010162|seed dormancy process|BP,GO:0016114|terpenoid biosynthetic process|BP,GO:0045549|9-cis-epoxycarotenoid dioxygenase activity|MF
AT2G24285	AT2G24285.1,AT2G24285.2	.	13.6135	3.01104	0.7414	4.06129	4.88025e-05	0.000362662	NA
AT2G44070	AT2G44070.1	.	8.89405	2.93115	0.950492	3.08382	0.00204361	0.0101277	NA
AT5G40000	AT5G40000.1	.	108.365	2.91667	0.457377	6.37696	1.80641e-10	2.81446e-09	NA
AT4G37780	AT4G37780.1	MYB87	13.1069	2.85364	0.695573	4.10258	4.08568e-05	0.000308704	GO:0003677|DNA binding|MF,GO:0003700|DNA-binding transcription factor activity|MF,GO:0005634|nucleus|CC,GO:0006355|regulation of transcription, DNA-templated|BP,GO:0006857|oligopeptide transport|BP
AT1G70390	AT1G70390.1	.	13.3045	2.84512	0.804311	3.53734	0.000404183	0.00243447	NA
AT5G11290	AT5G11290.2,AT5G11290.1	.	7.28043	2.79192	0.993294	2.81077	0.00494224	0.0214897	NA
AT1G36622	AT1G36622.1	.	109.601	2.78694	0.282433	9.86763	5.75053e-23	1.96971e-21	NA
AT3G51560	AT3G51560.1	.	5.16848	2.76349	1.05796	2.61208	0.00899919	0.0356946	NA
AT1G56242	AT1G56242.1	.	6.54309	2.73385	1.01636	2.68985	0.00714838	0.0294754	NA
AT5G20225	AT5G20225.1,AT5G20225.2	.	6.43768	2.72554	1.03924	2.62263	0.00872538	0.0347897	NA
AT3G21520	AT3G21520.1	DMP1	49.7855	2.71557	0.426847	6.36194	1.99219e-10	3.09084e-09	GO:0003674|molecular_function|MF,GO:0005783|endoplasmic reticulum|CC,GO:0009507|chloroplast|CC,GO:0009705|plant-type vacuole membrane|CC,GO:0010256|endomembrane system organization|BP
AT4G00770	AT4G00770.1	.	12.208	2.71003	0.821568	3.2986	0.000971681	0.00530713	GO:0003674|molecular_function|MF,GO:0005634|nucleus|CC,GO:0008150|biological_process|BP
AT1G70170	AT1G70170.1	2MMP	17.4004	2.63362	0.654549	4.02357	5.73232e-05	0.000420605	GO:0004222|metalloendopeptidase activity|MF,GO:0005576|extracellular region|CC,GO:0006508|proteolysis|BP,GO:0031225|anchored component of membrane|CC
AT5G01900	AT5G01900.1	WRKY62	35.0156	2.62135	0.466304	5.62155	1.89248e-08	2.44132e-07	GO:0003700|DNA-binding transcription factor activity|MF,GO:0005515|protein binding|MF,GO:0005634|nucleus|CC,GO:0006355|regulation of transcription, DNA-templated|BP,GO:0009863|salicylic acid mediated signaling pathway|BP,GO:0042742|defense response to bacterium|BP
AT5G40348	AT5G40348.1,AT5G40348.2	.	10.0206	2.60988	0.822845	3.17178	0.00151509	0.00782993	NA
AT1G06137	AT1G06137.1	.	5.45385	2.60296	1.02556	2.53808	0.0111462	0.042678	NA
AT1G18290	AT1G18290.1	.	9.98464	2.59417	0.78207	3.31705	0.00090974	0.00501344	NA
AT3G56700	AT3G56700.2,AT3G56700.1	FAR6	5.41407	2.59308	1.0218	2.53777	0.0111562	0.0427015	GO:0009507|chloroplast|CC,GO:0009556|microsporogenesis|BP,GO:0009611|response to wounding|BP,GO:0016628|oxidoreductase activity, acting on the CH-CH group of donors, NAD or NADP as acceptor|MF,GO:0080019|fatty-acyl-CoA reductase (alcohol-forming) activity|MF
AT1G63870	AT1G63870.1	.	17.1677	2.58665	0.624912	4.13922	3.48489e-05	0.000266869	NA
AT2G23830	AT2G23830.1	PVA31	4.77216	2.58591	1.04609	2.47198	0.0134367	0.0498501	NA
AT4G35655	AT4G35655.1	.	11.6543	2.5851	0.763485	3.38592	0.00070939	0.0040189	NA
AT5G36260	AT5G36260.1	.	10.1287	2.58158	0.793837	3.25203	0.00114583	0.00614289	NA
AT3G45660	AT3G45660.1,AT3G45660.2,AT3G45660.3	.	20.2851	2.56208	0.685329	3.73846	0.000185149	0.00122396	NA
AT1G16150	AT1G16150.1	WAKL4	38.9292	2.55434	0.451076	5.66277	1.48946e-08	1.94829e-07	GO:0005886|plasma membrane|CC,GO:0006468|protein phosphorylation|BP,GO:0009505|plant-type cell wall|CC,GO:0009986|cell surface|CC,GO:0010043|response to zinc ion|BP,GO:0010045|response to nickel cation|BP,GO:0016301|kinase activity|MF,GO:0046686|response to cadmium ion|BP
AT5G47740	AT5G47740.2,AT5G47740.1	.	5.34224	2.5442	0.997689	2.55009	0.0107696	0.0415022	NA
AT3G25250	AT3G25250.1	OXI1	599.958	2.53778	0.244285	10.3886	2.79501e-25	1.06283e-23	GO:0004672|protein kinase activity|MF,GO:0005515|protein binding|MF,GO:0006468|protein phosphorylation|BP,GO:0006979|response to oxidative stress|BP,GO:0009611|response to wounding|BP,GO:0010200|response to chitin|BP,GO:0016301|kinase activity|MF,GO:0019901|protein kinase binding|MF
AT3G14630	AT3G14630.2,AT3G14630.1	CYP72A9	20.093	2.53493	0.626837	4.044	5.2547e-05	0.000387749	GO:0019825|oxygen binding|MF
AT2G47140	AT2G47140.1	SDR3B	12.6374	2.51867	0.902411	2.79104	0.00525392	0.0226669	GO:0005737|cytoplasm|CC,GO:0016491|oxidoreductase activity|MF
AT2G17660	AT2G17660.1	.	129.245	2.49761	0.382055	6.5373	6.26388e-11	1.02056e-09	NA
AT3G62760	AT3G62760.1	GSTF13	11.8087	2.49627	0.787847	3.16847	0.00153245	0.00789771	GO:0004364|glutathione transferase activity|MF,GO:0005737|cytoplasm|CC,GO:0009407|toxin catabolic process|BP
AT5G51990	AT5G51990.1	DREB1D	9.73593	2.47787	0.829581	2.98689	0.0028183	0.0133816	GO:0003677|DNA binding|MF,GO:0003700|DNA-binding transcription factor activity|MF,GO:0005634|nucleus|CC,GO:0006355|regulation of transcription, DNA-templated|BP
AT5G51465	AT5G51465.1	.	66.5765	2.45882	0.324281	7.58239	3.39256e-14	7.17243e-13	NA
AT2G45940	AT2G45940.2,AT2G45940.1	.	9.0915	2.45369	0.852376	2.87865	0.00399379	0.0179961	NA
AT3G07600	AT3G07600.1,AT3G07600.2	HIPP16	33.7953	2.44953	0.477693	5.12783	2.93099e-07	3.19775e-06	NA
AT2G44578	AT2G44578.1	.	29.4112	2.43323	0.486315	5.0034	5.63293e-07	5.92222e-06	NA
AT3G27809	AT3G27809.1	.	11.3848	2.42729	0.841948	2.88295	0.00393971	0.0177959	NA
AT3G23240	AT3G23240.1	ERF1B	51.4918	2.37071	0.499464	4.74651	2.06959e-06	2.0019e-05	GO:0003677|DNA binding|MF,GO:0003700|DNA-binding transcription factor activity|MF,GO:0005634|nucleus|CC,GO:0006355|regulation of transcription, DNA-templated|BP,GO:0006952|defense response|BP,GO:0009867|jasmonic acid mediated signaling pathway|BP,GO:0009873|ethylene-activated signaling pathway|BP
AT1G35910	AT1G35910.1	TPPD	104.115	2.36318	0.454951	5.19436	2.05421e-07	2.31196e-06	GO:0004805|trehalose-phosphatase activity|MF,GO:0005737|cytoplasm|CC,GO:0005992|trehalose biosynthetic process|BP
AT4G11070	AT4G11070.1,AT4G11070.2	WRKY41	42.8218	2.28806	0.356526	6.41764	1.38401e-10	2.17475e-09	GO:0003700|DNA-binding transcription factor activity|MF,GO:0005634|nucleus|CC,GO:0006355|regulation of transcription, DNA-templated|BP
AT1G47395	AT1G47395.1	.	10.4979	2.28239	0.782693	2.91608	0.00354465	0.0163422	NA
AT3G28580	AT3G28580.1,AT3G28580.2	.	1160.77	2.26562	0.29572	7.66136	1.83974e-14	3.96928e-13	NA
AT1G68765	AT1G68765.1	IDA	14.5447	2.26389	0.746064	3.03445	0.00240972	0.0116571	GO:0005102|signaling receptor binding|MF,GO:0005576|extracellular region|CC,GO:0009723|response to ethylene|BP,GO:0009838|abscission|BP,GO:0010102|lateral root morphogenesis|BP,GO:0010227|floral organ abscission|BP,GO:0010468|regulation of gene expression|BP,GO:0045490|pectin catabolic process|BP,GO:0048046|apoplast|CC
AT5G61090	AT5G61090.1,AT5G61090.2	.	33.8754	2.25546	0.564971	3.99217	6.54714e-05	0.000473783	NA
AT5G24540	AT5G24540.1,AT5G24540.2	BGLU31	28.2508	2.24406	0.751373	2.98662	0.00282081	0.0133907	GO:0004553|hydrolase activity, hydrolyzing O-glycosyl compounds|MF,GO:0005576|extracellular region|CC,GO:0051707|response to other organism|BP
AT1G06983	AT1G06983.1	.	38.2057	2.24225	0.427505	5.24497	1.56306e-07	1.78556e-06	NA
AT1G65484	AT1G65484.1,AT1G65484.2	.	14.901	2.22103	0.778642	2.85244	0.00433845	0.019243	NA
AT3G44860	AT3G44860.1	FAMT	1228.35	2.194	0.511828	4.28659	1.81437e-05	0.000146939	GO:0008757|S-adenosylmethionine-dependent methyltransferase activity|MF,GO:0009507|chloroplast|CC,GO:0019010|farnesoic acid O-methyltransferase activity|MF
AT5G22570	AT5G22570.1	WRKY38	39.9902	2.18497	0.630919	3.46316	0.000533877	0.0031278	GO:0000165|MAPK cascade|BP,GO:0003700|DNA-binding transcription factor activity|MF,GO:0005515|protein binding|MF,GO:0005634|nucleus|CC,GO:0006355|regulation of transcription, DNA-templated|BP,GO:0006612|protein targeting to membrane|BP,GO:0009595|detection of biotic stimulus|BP,GO:0009617|response to bacterium|BP,GO:0009627|systemic acquired resistance|BP,GO:0009697|salicylic acid biosynthetic pr…
AT3G48630	AT3G48630.1	.	56.4388	2.15544	0.304732	7.07325	1.51347e-12	2.84571e-11	NA
AT1G69480	AT1G69480.2,AT1G69480.1	PHO1-H10	64.2212	2.14941	0.444362	4.83707	1.31765e-06	1.31189e-05	NA
AT2G40740	AT2G40740.3,AT2G40740.2,AT2G40740.1	WRKY55	34.8652	2.13613	0.514363	4.15297	3.28184e-05	0.000252369	GO:0003700|DNA-binding transcription factor activity|MF,GO:0005634|nucleus|CC,GO:0006355|regulation of transcription, DNA-templated|BP
AT2G27389	AT2G27389.1	.	37.6528	2.12594	0.404449	5.25639	1.46914e-07	1.68262e-06	NA
AT2G29100	AT2G29100.1,AT2G29100.2	ATGLR2.9	30.4375	2.12387	0.5094	4.16935	3.05465e-05	0.000236878	GO:0005217|intracellular ligand-gated ion channel activity|MF,GO:0005515|protein binding|MF,GO:0005634|nucleus|CC,GO:0006874|cellular calcium ion homeostasis|BP,GO:0009416|response to light stimulus|BP,GO:0030003|cellular cation homeostasis|BP
AT1G05675	AT1G05675.1	UGT74E1	997.412	2.11768	0.321849	6.57974	4.71285e-11	7.75286e-10	NA
AT1G27110	AT1G27110.3,AT1G27110.4,AT1G27110.2,AT1G27110.1	.	69.3393	2.11167	0.404234	5.22388	1.75213e-07	1.98614e-06	NA
AT3G49540	AT3G49540.1	.	39.7027	2.10455	0.527521	3.98951	6.62107e-05	0.00047835	NA
AT3G48450	AT3G48450.1,AT3G48450.2	.	35.2883	2.10132	0.522281	4.02336	5.73742e-05	0.000420787	NA
AT5G51060	AT5G51060.1	RBOHC	140.228	2.0923	0.480044	4.35857	1.30916e-05	0.000109145	GO:0005634|nucleus|CC,GO:0005887|integral component of plasma membrane|CC,GO:0006952|defense response|BP,GO:0009060|aerobic respiration|BP,GO:0010053|root epidermal cell differentiation|BP,GO:0010359|regulation of anion channel activity|BP,GO:0016174|NAD(P)H oxidase activity|MF,GO:0033198|response to ATP|BP,GO:0048767|root hair elongation|BP,GO:0052542|defense response by callose deposition|BP
AT1G65850	AT1G65850.3,AT1G65850.2,AT1G65850.1	.	11.0633	2.08263	0.789318	2.63852	0.00832689	0.033565	NA
AT1G02450	AT1G02450.1	NIMIN-1	31.0538	2.07198	0.637359	3.25088	0.00115049	0.00616639	GO:0000165|MAPK cascade|BP,GO:0001666|response to hypoxia|BP,GO:0005515|protein binding|MF,GO:0005634|nucleus|CC,GO:0006355|regulation of transcription, DNA-templated|BP,GO:0006612|protein targeting to membrane|BP,GO:0009595|detection of biotic stimulus|BP,GO:0009617|response to bacterium|BP,GO:0009697|salicylic acid biosynthetic process|BP,GO:0009862|systemic acquired resistance, salicylic acid …
AT5G01560	AT5G01560.1	LECRK64	67.0277	2.05137	0.298924	6.86249	6.76699e-12	1.20762e-10	GO:0005886|plasma membrane|CC,GO:0009738|abscisic acid-activated signaling pathway|BP,GO:0009845|seed germination|BP,GO:0016301|kinase activity|MF
AT3G27810	AT3G27810.1,AT3G27810.2	MYB21	11.657	1.98963	0.72823	2.73214	0.00629246	0.0264345	GO:0003677|DNA binding|MF,GO:0003700|DNA-binding transcription factor activity|MF,GO:0005634|nucleus|CC,GO:0006355|regulation of transcription, DNA-templated|BP,GO:0009740|gibberellic acid mediated signaling pathway|BP,GO:0009753|response to jasmonic acid|BP,GO:0009867|jasmonic acid mediated signaling pathway|BP,GO:0048441|petal development|BP,GO:0048443|stamen development|BP,GO:0048481|plant ovu…
AT3G04200	AT3G04200.1	.	18.2713	1.9815	0.564596	3.50959	0.000448806	0.00267336	NA
AT3G21781	AT3G21781.1	.	119.768	1.97346	0.321756	6.13338	8.60289e-10	1.27303e-08	NA
AT5G37490	AT5G37490.1	PUB21	47.2705	1.96217	0.380768	5.15318	2.56112e-07	2.82914e-06	NA
AT3G15518	AT3G15518.1	.	221.379	1.95417	0.252354	7.74377	9.65138e-15	2.11956e-13	NA
AT3G22275	AT3G22275.1	JAZ13	52.5148	1.94426	0.443907	4.37987	1.18748e-05	9.98286e-05	NA
AT4G35590	AT4G35590.1,AT4G35590.2	RKD5	39.7479	1.92409	0.45139	4.26258	2.02083e-05	0.000161996	GO:0003700|DNA-binding transcription factor activity|MF,GO:0005634|nucleus|CC,GO:0006355|regulation of transcription, DNA-templated|BP
AT1G69930	AT1G69930.1	GSTU11	114.404	1.92235	0.330453	5.8173	5.98059e-09	8.19152e-08	GO:0004364|glutathione transferase activity|MF,GO:0005737|cytoplasm|CC,GO:0006635|fatty acid beta-oxidation|BP,GO:0007568|aging|BP,GO:0009407|toxin catabolic process|BP,GO:0016036|cellular response to phosphate starvation|BP,GO:0019375|galactolipid biosynthetic process|BP,GO:0042631|cellular response to water deprivation|BP,GO:0043161|proteasome-mediated ubiquitin-dependent protein catabolic proc…
AT3G46070	AT3G46070.1	.	12.2878	1.9064	0.755781	2.52243	0.0116547	0.0443334	NA
AT3G21305	AT3G21305.1	.	74.5827	1.90265	0.429936	4.42544	9.62479e-06	8.24188e-05	NA
AT2G22930	AT2G22930.1,AT2G22930.2	UGT79B8	20.7444	1.89989	0.616606	3.08121	0.00206165	0.0102057	NA
AT1G18350	AT1G18350.1	MKK7	8.18855	1.89433	0.760287	2.49159	0.0127172	0.0476931	GO:0002229|defense response to oomycetes|BP,GO:0004708|MAP kinase kinase activity|MF,GO:0009862|systemic acquired resistance, salicylic acid mediated signaling pathway|BP,GO:0009926|auxin polar transport|BP,GO:0016301|kinase activity|MF,GO:0042742|defense response to bacterium|BP
AT1G13370	AT1G13370.1	.	17.5472	1.88592	0.680084	2.77306	0.00555311	0.0237485	NA
AT1G60190	AT1G60190.1	PUB19	397.853	1.87824	0.308485	6.08859	1.13909e-09	1.66111e-08	GO:0005634|nucleus|CC,GO:0010029|regulation of seed germination|BP
AT4G11170	AT4G11170.1	.	133.153	1.86758	0.324213	5.76035	8.39388e-09	1.12802e-07	GO:0005737|cytoplasm|CC,GO:0005739|mitochondrion|CC,GO:0006952|defense response|BP,GO:0010193|response to ozone|BP
AT4G05100	AT4G05100.1	AtMYB74	59.3706	1.86089	0.504433	3.68907	0.000225072	0.00145693	GO:0003677|DNA binding|MF,GO:0003700|DNA-binding transcription factor activity|MF,GO:0005634|nucleus|CC,GO:0006355|regulation of transcription, DNA-templated|BP,GO:0007165|signal transduction|BP,GO:0009414|response to water deprivation|BP,GO:0009611|response to wounding|BP,GO:0009651|response to salt stress|BP,GO:0009695|jasmonic acid biosynthetic process|BP,GO:0009723|response to ethylene|BP,GO:…
AT2G30766	AT2G30766.1,AT2G30766.2	.	207.933	1.85344	0.36318	5.10337	3.33651e-07	3.61696e-06	NA
AT2G06050	AT2G06050.1,AT2G06050.2,AT2G06050.3	OPR3	12365.6	1.84355	0.30347	6.07489	1.24071e-09	1.80574e-08	GO:0005777|peroxisome|CC,GO:0006569|tryptophan catabolic process|BP,GO:0007165|signal transduction|BP,GO:0009414|response to water deprivation|BP,GO:0009611|response to wounding|BP,GO:0009620|response to fungus|BP,GO:0009684|indoleacetic acid biosynthetic process|BP,GO:0009694|jasmonic acid metabolic process|BP,GO:0009695|jasmonic acid biosynthetic process|BP,GO:0009723|response to ethylene|BP,GO…
AT2G26150	AT2G26150.1,AT2G26150.2,AT2G26150.3,AT2G26150.4	HSFA2	34.1568	1.8356	0.442433	4.14887	3.34122e-05	0.000256489	GO:0001666|response to hypoxia|BP,GO:0003677|DNA binding|MF,GO:0003700|DNA-binding transcription factor activity|MF,GO:0005515|protein binding|MF,GO:0005634|nucleus|CC,GO:0006457|protein folding|BP,GO:0009407|toxin catabolic process|BP,GO:0009408|response to heat|BP,GO:0009507|chloroplast|CC,GO:0009644|response to high light intensity|BP,GO:0010200|response to chitin|BP,GO:0010286|heat acclimatio…
AT5G66670	AT5G66670.1,AT5G66670.3,AT5G66670.4,AT5G66670.2	.	13.5354	1.82722	0.731343	2.49845	0.0124739	0.0469641	NA
AT5G03350	AT5G03350.1	LLP	1006.43	1.81218	0.105842	17.1215	1.02659e-65	1.57504e-63	NA
AT5G67080	AT5G67080.1	MAPKKK19	194.693	1.80658	0.24832	7.27521	3.45877e-13	6.84718e-12	GO:0005886|plasma membrane|CC,GO:0009414|response to water deprivation|BP,GO:0009723|response to ethylene|BP,GO:0009737|response to abscisic acid|BP,GO:0009738|abscisic acid-activated signaling pathway|BP,GO:0016301|kinase activity|MF,GO:0035556|intracellular signal transduction|BP,GO:0042538|hyperosmotic salinity response|BP
AT3G13433	AT3G13433.1	.	14.0353	1.79416	0.582766	3.07869	0.0020791	0.0102783	NA
AT5G09800	AT5G09800.1	PUB28	88.1075	1.79194	0.274708	6.52309	6.88753e-11	1.11887e-09	NA
AT1G02310	AT1G02310.1,AT1G02310.2	MAN1	26.7106	1.78037	0.579478	3.07236	0.00212371	0.0104707	GO:0004553|hydrolase activity, hydrolyzing O-glycosyl compounds|MF,GO:0005576|extracellular region|CC,GO:0016036|cellular response to phosphate starvation|BP,GO:0019375|galactolipid biosynthetic process|BP,GO:0045892|negative regulation of transcription, DNA-templated|BP
AT1G43000	AT1G43000.2,AT1G43000.1	.	52.4773	1.76599	0.414591	4.2596	2.04791e-05	0.00016387	NA
AT2G36650	AT2G36650.1	.	119.626	1.76586	0.47313	3.73228	0.000189752	0.00125065	NA
AT3G11390	AT3G11390.1	.	9.60229	1.76223	0.69685	2.52886	0.0114435	0.0436652	NA
AT1G21320	AT1G21320.3,AT1G21320.4,AT1G21320.1,AT1G21320.2,AT1G21320.5	NSRB	28.3795	1.74149	0.524167	3.32239	0.000892502	0.00492646	NA
AT5G59070	AT5G59070.1	.	28.581	1.73796	0.440786	3.94285	8.05173e-05	0.000571616	NA
AT4G20835	AT4G20835.1	.	35.9699	1.73726	0.467947	3.71251	0.000205211	0.00133896	NA
AT2G25440	AT2G25440.1	AtRLP20	95.0924	1.72729	0.295482	5.84566	5.04575e-09	6.9542e-08	GO:0005886|plasma membrane|CC,GO:0007165|signal transduction|BP,GO:0016301|kinase activity|MF
AT2G35000	AT2G35000.1	ATL9	10.8378	1.72673	0.670193	2.57647	0.00998141	0.0389266	GO:0004842|ubiquitin-protein transferase activity|MF,GO:0005576|extracellular region|CC,GO:0008270|zinc ion binding|MF,GO:0010200|response to chitin|BP,GO:0016567|protein ubiquitination|BP,GO:0048765|root hair cell differentiation|BP,GO:0050832|defense response to fungus|BP
AT2G37030	AT2G37030.1	.	29.6115	1.71844	0.530927	3.23668	0.00120928	0.0064362	GO:0003674|molecular_function|MF,GO:0005575|cellular_component|CC,GO:0009733|response to auxin|BP
AT3G59440	AT3G59440.1	CML4	24.9051	1.71621	0.456826	3.75681	0.000172094	0.00114486	NA
AT4G38410	AT4G38410.1	.	12.7946	1.71434	0.631333	2.71543	0.00661899	0.027586	NA
AT2G41342	AT2G41342.1	.	19.7839	1.71351	0.530894	3.2276	0.00124833	0.00661695	NA
AT4G27290	AT4G27290.2,AT4G27290.1	.	14.7039	1.71205	0.655125	2.61332	0.0089667	0.0356041	NA
AT5G56960	AT5G56960.1,AT5G56960.2	.	82.8706	1.69537	0.357607	4.74088	2.12796e-06	2.05656e-05	NA
AT4G39403	AT4G39403.1	PLS	17.1051	1.69537	0.667113	2.54136	0.0110423	0.0423537	GO:0003674|molecular_function|MF,GO:0005739|mitochondrion|CC,GO:0009733|response to auxin|BP,GO:0009735|response to cytokinin|BP,GO:0009873|ethylene-activated signaling pathway|BP,GO:0009926|auxin polar transport|BP,GO:0009955|adaxial/abaxial pattern specification|BP,GO:0010051|xylem and phloem pattern formation|BP,GO:0010252|auxin homeostasis|BP,GO:0048364|root development|BP
AT3G09032	AT3G09032.1	.	40.2342	1.67815	0.352784	4.75688	1.96608e-06	1.9093e-05	NA
AT2G27310	AT2G27310.1	.	2355.24	1.67268	0.212129	7.88523	3.13956e-15	7.15075e-14	NA
AT1G63710	AT1G63710.1	CYP86A7	32.0961	1.67201	0.647694	2.58148	0.00983789	0.038523	GO:0006631|fatty acid metabolic process|BP,GO:0018685|alkane 1-monooxygenase activity|MF,GO:0019825|oxygen binding|MF
AT5G07985	AT5G07985.1	.	28.9794	1.65416	0.421266	3.92664	8.61391e-05	0.000608593	NA
ATCG00020	ATCG00020.1	PSBA	1279.25	1.64823	0.316417	5.20904	1.89817e-07	2.14398e-06	NA
AT4G11521	AT4G11521.1	CRK34	96.0311	1.64169	0.293455	5.59434	2.21457e-08	2.83632e-07	NA
AT5G52740	AT5G52740.1,AT5G52740.2	HIPP12	89.0607	1.63693	0.307198	5.32859	9.89771e-08	1.16067e-06	NA
AT2G04515	AT2G04515.1	.	70.7115	1.63669	0.331663	4.9348	8.02319e-07	8.23818e-06	NA
AT5G38710	AT5G38710.1,AT5G38710.2	POX2	623.812	1.63388	0.285454	5.72381	1.04162e-08	1.38297e-07	NA
AT3G01220	AT3G01220.1	ATHB-20	133.231	1.63341	0.293702	5.56146	2.67528e-08	3.38516e-07	GO:0000041|transition metal ion transport|BP,GO:0003677|DNA binding|MF,GO:0003700|DNA-binding transcription factor activity|MF,GO:0005634|nucleus|CC,GO:0006355|regulation of transcription, DNA-templated|BP,GO:0009733|response to auxin|BP
AT3G61840	AT3G61840.1	.	29.2491	1.62987	0.534165	3.05124	0.00227895	0.0111367	NA
AT1G65690	AT1G65690.1	NHL6	314.252	1.62526	0.224089	7.25275	4.08388e-13	8.02716e-12	NA
AT3G60120	AT3G60120.1	BGLU27	32.0759	1.61266	0.600922	2.68365	0.00728236	0.0299663	GO:0004553|hydrolase activity, hydrolyzing O-glycosyl compounds|MF,GO:0005634|nucleus|CC
AT1G21120	AT1G21120.1,AT1G21120.2	.	728.617	1.61228	0.234324	6.88054	5.96261e-12	1.07536e-10	GO:0005634|nucleus|CC,GO:0005829|cytosol|CC,GO:0008168|methyltransferase activity|MF,GO:0042343|indole glucosinolate metabolic process|BP
AT2G35730	AT2G35730.1,AT2G35730.2	.	22.3795	1.60673	0.482214	3.33199	0.000862288	0.00478056	NA
AT4G15280	AT4G15280.2,AT4G15280.1	UGT71B5	63.5426	1.59779	0.445476	3.58671	0.000334876	0.00206775	GO:0008194|UDP-glycosyltransferase activity|MF,GO:0016757|transferase activity, transferring glycosyl groups|MF,GO:0080043|quercetin 3-O-glucosyltransferase activity|MF
AT2G39110	AT2G39110.1,AT2G39110.2	.	81.4948	1.59115	0.301141	5.28373	1.26581e-07	1.45806e-06	NA
AT5G65600	AT5G65600.1	LECRK92	93.8268	1.58613	0.351734	4.50944	6.49975e-06	5.75547e-05	GO:0005886|plasma membrane|CC,GO:0009723|response to ethylene|BP,GO:0016301|kinase activity|MF
AT1G20515	AT1G20515.1,AT1G20515.2,AT1G20515.3	.	53.0406	1.58459	0.389379	4.06954	4.71065e-05	0.000351477	NA
AT2G32510	AT2G32510.1	MAPKKK17	114.772	1.58056	0.380807	4.15054	3.31691e-05	0.0002548	GO:0005634|nucleus|CC,GO:0016301|kinase activity|MF
AT5G45670	AT5G45670.1	.	573.38	1.57615	0.632011	2.49386	0.0126362	0.0474298	NA
AT5G05270	AT5G05270.1,AT5G05270.2	CHI3	927.205	1.56655	0.298155	5.25415	1.48711e-07	1.70232e-06	GO:0009507|chloroplast|CC,GO:0009718|anthocyanin-containing compound biosynthetic process|BP,GO:0009744|response to sucrose|BP,GO:0009813|flavonoid biosynthetic process|BP,GO:0010224|response to UV-B|BP,GO:0080167|response to karrikin|BP
AT5G44990	AT5G44990.3,AT5G44990.1,AT5G44990.2,AT5G44990.4	.	37.1973	1.56646	0.386428	4.0537	5.04134e-05	0.000373502	NA
AT5G26690	AT5G26690.1	HIPP02	38.7251	1.55926	0.426791	3.65344	0.000258746	0.0016455	NA
AT1G07985	AT1G07985.1	.	133.847	1.55306	0.43433	3.57575	0.000349226	0.00214377	NA
AT1G09180	AT1G09180.1	ATSAR1	41.5671	1.54678	0.334845	4.61938	3.84888e-06	3.53863e-05	GO:0005525|GTP binding|MF,GO:0005576|extracellular region|CC,GO:0009507|chloroplast|CC
AT1G65790	AT1G65790.2,AT1G65790.1,AT1G65790.3	SD17	569.176	1.5444	0.172332	8.9618	3.19426e-19	9.14129e-18	GO:0004672|protein kinase activity|MF,GO:0004674|protein serine/threonine kinase activity|MF,GO:0005634|nucleus|CC,GO:0005886|plasma membrane|CC,GO:0006468|protein phosphorylation|BP,GO:0016020|membrane|CC,GO:0016301|kinase activity|MF,GO:0019199|transmembrane receptor protein kinase activity|MF,GO:0046777|protein autophosphorylation|BP
AT5G64450	AT5G64450.1	.	34.176	1.54393	0.392759	3.93098	8.46014e-05	0.000598687	NA
AT1G33730	AT1G33730.1,AT1G33730.2	CYP76C5	28.0125	1.54179	0.445394	3.46164	0.000536889	0.00314295	GO:0019825|oxygen binding|MF
AT3G50260	AT3G50260.1	ERF011	418.804	1.53333	0.326031	4.70303	2.56329e-06	2.44309e-05	GO:0002679|respiratory burst involved in defense response|BP,GO:0003677|DNA binding|MF,GO:0003700|DNA-binding transcription factor activity|MF,GO:0005634|nucleus|CC,GO:0006355|regulation of transcription, DNA-templated|BP,GO:0009409|response to cold|BP,GO:0009414|response to water deprivation|BP,GO:0009611|response to wounding|BP,GO:0009617|response to bacterium|BP,GO:0009737|response to abscisic…
AT5G59220	AT5G59220.2,AT5G59220.1	SAG113	182.538	1.53158	0.29293	5.22849	1.70901e-07	1.94124e-06	GO:0004722|protein serine/threonine phosphatase activity|MF,GO:0005634|nucleus|CC,GO:0005794|Golgi apparatus|CC,GO:0005829|cytosol|CC,GO:0005886|plasma membrane|CC,GO:0007165|signal transduction|BP,GO:0009409|response to cold|BP,GO:0009414|response to water deprivation|BP,GO:0009611|response to wounding|BP,GO:0009658|chloroplast organization|BP,GO:0009723|response to ethylene|BP,GO:0009733|respon…
AT1G52890	AT1G52890.1	NAC019	583.625	1.5288	0.269656	5.66943	1.43276e-08	1.8773e-07	GO:0003700|DNA-binding transcription factor activity|MF,GO:0005515|protein binding|MF,GO:0005634|nucleus|CC,GO:0006612|protein targeting to membrane|BP,GO:0007165|signal transduction|BP,GO:0007275|multicellular organism development|BP,GO:0009409|response to cold|BP,GO:0009414|response to water deprivation|BP,GO:0009611|response to wounding|BP,GO:0009723|response to ethylene|BP,GO:0009733|response…
AT3G47540	AT3G47540.1,AT3G47540.2	.	383.52	1.51898	0.203388	7.4684	8.11755e-14	1.66674e-12	NA
AT3G12580	AT3G12580.1	MED37C	552.55	1.51617	0.166713	9.09454	9.49903e-20	2.77963e-18	GO:0005524|ATP binding|MF,GO:0005618|cell wall|CC,GO:0005739|mitochondrion|CC,GO:0005774|vacuolar membrane|CC,GO:0005794|Golgi apparatus|CC,GO:0005829|cytosol|CC,GO:0005886|plasma membrane|CC,GO:0006457|protein folding|BP,GO:0009266|response to temperature stimulus|BP,GO:0009408|response to heat|BP,GO:0009615|response to virus|BP,GO:0009617|response to bacterium|BP,GO:0009644|response to high lig…
AT5G59490	AT5G59490.2,AT5G59490.1	.	17.5852	1.51262	0.502466	3.01039	0.0026091	0.0125201	NA
AT1G32960	AT1G32960.1	SBT3.3	255.829	1.50693	0.192258	7.83806	4.57563e-15	1.02733e-13	GO:0004252|serine-type endopeptidase activity|MF,GO:0005576|extracellular region|CC,GO:0006508|proteolysis|BP,GO:0008152|metabolic process|BP,GO:0009505|plant-type cell wall|CC,GO:0009581|detection of external stimulus|BP,GO:0009595|detection of biotic stimulus|BP,GO:0048046|apoplast|CC
AT1G72280	AT1G72280.1	AERO1	406.276	1.50682	0.200574	7.51255	5.79853e-14	1.20628e-12	GO:0005634|nucleus|CC,GO:0005783|endoplasmic reticulum|CC,GO:0006984|ER-nucleus signaling pathway|BP,GO:0034976|response to endoplasmic reticulum stress|BP
AT4G15248	AT4G15248.1	MIP1A	38.6667	1.49918	0.461995	3.24501	0.00117448	0.00627822	GO:0005634|nucleus|CC,GO:0008150|biological_process|BP
AT1G75300	AT1G75300.1	.	41.0814	1.49744	0.452922	3.30618	0.000945756	0.00518605	NA
AT1G24330	AT1G24330.2,AT1G24330.1	PUB6	367.697	1.49693	0.316598	4.72816	2.26559e-06	2.18004e-05	NA
AT4G02850	AT4G02850.1	.	173.465	1.49662	0.527922	2.83493	0.00458359	0.0201643	NA
AT5G11210	AT5G11210.2,AT5G11210.5,AT5G11210.3,AT5G11210.4,AT5G11210.8,AT5G11210.9,AT5G11210.10,AT5G11210.6,AT5G11210.7,AT5G11210.11,AT5G11210.1	GLR2.5	81.0637	1.49571	0.347383	4.30564	1.66505e-05	0.000136093	GO:0005217|intracellular ligand-gated ion channel activity|MF,GO:0006865|amino acid transport|BP,GO:0006874|cellular calcium ion homeostasis|BP,GO:0009416|response to light stimulus|BP,GO:0030003|cellular cation homeostasis|BP
AT2G40750	AT2G40750.1	WRKY54	1117.08	1.49511	0.130231	11.4804	1.65508e-30	7.73059e-29	GO:0000165|MAPK cascade|BP,GO:0003700|DNA-binding transcription factor activity|MF,GO:0005515|protein binding|MF,GO:0005634|nucleus|CC,GO:0006355|regulation of transcription, DNA-templated|BP,GO:0006612|protein targeting to membrane|BP,GO:0009595|detection of biotic stimulus|BP,GO:0009627|systemic acquired resistance|BP,GO:0009697|salicylic acid biosynthetic process|BP,GO:0009751|response to sali…
AT5G44050	AT5G44050.1	DTX28	613.605	1.48581	0.284252	5.22709	1.722e-07	1.95398e-06	NA
AT5G36920	AT5G36920.1	.	43.2208	1.48101	0.554153	2.67256	0.00752741	0.0308425	NA
AT1G34420	AT1G34420.1	.	214.334	1.47198	0.282596	5.20877	1.90092e-07	2.14599e-06	NA
AT1G52830	AT1G52830.1	IAA6	68.5681	1.46348	0.375481	3.89763	9.71406e-05	0.000680015	GO:0003700|DNA-binding transcription factor activity|MF,GO:0005634|nucleus|CC,GO:0009704|de-etiolation|BP,GO:0009733|response to auxin|BP
AT4G25350	AT4G25350.1	PHO1-H4	79.5325	1.45816	0.412161	3.53783	0.000403424	0.00243122	GO:0005634|nucleus|CC,GO:0005829|cytosol|CC,GO:0005886|plasma membrane|CC,GO:0006817|phosphate ion transport|BP,GO:0006857|oligopeptide transport|BP,GO:0009960|endosperm development|BP,GO:0010017|red or far-red light signaling pathway|BP,GO:0010468|regulation of gene expression|BP,GO:0016021|integral component of membrane|CC,GO:0016036|cellular response to phosphate starvation|BP,GO:0045793|posit…
AT3G01175	AT3G01175.1	.	32.5758	1.45422	0.400546	3.63059	0.000282772	0.00177833	NA
AT1G30757	AT1G30757.1,AT1G30757.2	.	320.999	1.4436	0.232953	6.19693	5.75759e-10	8.65912e-09	NA
AT3G19010	AT3G19010.1,AT3G19010.2,AT3G19010.4,AT3G19010.3	.	5319.24	1.44107	0.143653	10.0316	1.10667e-23	3.91823e-22	NA
AT3G15650	AT3G15650.1,AT3G15650.3,AT3G15650.2	.	24.1911	1.43758	0.459531	3.12837	0.00175777	0.00888457	NA
AT3G60550	AT3G60550.1	CYCU2-2	36.1382	1.43586	0.541228	2.65297	0.00797869	0.0324102	GO:0004693|cyclin-dependent protein serine/threonine kinase activity|MF,GO:0010440|stomatal lineage progression|BP,GO:0051726|regulation of cell cycle|BP
AT4G32480	AT4G32480.1	.	8873.69	1.43487	0.276252	5.19407	2.05748e-07	2.31446e-06	NA
AT1G63720	AT1G63720.1	.	195.465	1.42697	0.21906	6.51408	7.31361e-11	1.18287e-09	NA
AT3G25400	AT3G25400.1	.	264.397	1.42462	0.171022	8.32999	8.08473e-17	1.99794e-15	NA
AT5G56580	AT5G56580.1	MKK6	79.5317	1.42255	0.294108	4.83683	1.31928e-06	1.31293e-05	GO:0004708|MAP kinase kinase activity|MF,GO:0005515|protein binding|MF,GO:0006275|regulation of DNA replication|BP,GO:0009507|chloroplast|CC,GO:0010389|regulation of G2/M transition of mitotic cell cycle|BP,GO:0016301|kinase activity|MF,GO:0045727|positive regulation of translation|BP
AT2G37980	AT2G37980.1	OFUT19	131.632	1.4218	0.301133	4.72149	2.34119e-06	2.24301e-05	NA
AT1G56650	AT1G56650.1	MYB75	63.8029	1.42031	0.555935	2.5548	0.0106247	0.04103	GO:0003677|DNA binding|MF,GO:0003700|DNA-binding transcription factor activity|MF,GO:0005515|protein binding|MF,GO:0005634|nucleus|CC,GO:0006355|regulation of transcription, DNA-templated|BP,GO:0009651|response to salt stress|BP,GO:0009718|anthocyanin-containing compound biosynthetic process|BP,GO:0009723|response to ethylene|BP,GO:0009733|response to auxin|BP,GO:0009745|sucrose mediated signalin…
AT5G08640	AT5G08640.1,AT5G08640.2	FLS1	310.973	1.41417	0.308885	4.57831	4.68758e-06	4.2671e-05	GO:0005737|cytoplasm|CC,GO:0009411|response to UV|BP,GO:0009718|anthocyanin-containing compound biosynthetic process|BP,GO:0009733|response to auxin|BP,GO:0009744|response to sucrose|BP,GO:0009813|flavonoid biosynthetic process|BP,GO:0010224|response to UV-B|BP,GO:0045431|flavonol synthase activity|MF,GO:0080167|response to karrikin|BP
AT4G15975	AT4G15975.1	.	149.139	1.40818	0.301444	4.67146	2.99065e-06	2.808e-05	NA
AT3G53650	AT3G53650.1	.	116.837	1.39829	0.27036	5.17195	2.3166e-07	2.58097e-06	NA
AT1G57650	AT1G57650.3,AT1G57650.2,AT1G57650.4,AT1G57650.1	.	28.8007	1.39731	0.391636	3.56789	0.000359873	0.00220119	NA
AT1G11670	AT1G11670.1	DTX36	784.559	1.39697	0.294129	4.74951	2.03906e-06	1.97496e-05	NA
AT4G04125	at4g04125	.	2387.75	1.39202	0.228234	6.09911	1.06662e-09	1.56161e-08	NA
AT1G69790	AT1G69790.1,AT1G69790.2	PBL18	94.0819	1.38863	0.254687	5.45231	4.97186e-08	6.09902e-07	NA
AT5G43420	AT5G43420.1	ATL16	468.363	1.38839	0.258858	5.36351	8.1618e-08	9.72601e-07	NA
AT3G46230	AT3G46230.1	HSP17.4A	30.6192	1.38294	0.433017	3.19373	0.00140446	0.00733541	GO:0005737|cytoplasm|CC,GO:0009408|response to heat|BP
AT2G33710	AT2G33710.1,AT2G33710.2	.	138.877	1.38249	0.295327	4.68122	2.85176e-06	2.69132e-05	NA
AT2G45685	AT2G45685.1	.	24.2804	1.38236	0.502727	2.74973	0.0059645	0.025215	NA
AT3G60415	AT3G60415.1	.	1804.39	1.35642	0.234995	5.77213	7.82743e-09	1.05575e-07	NA
AT1G06000	AT1G06000.1	UGT89C1	1156.83	1.35507	0.19001	7.1316	9.92072e-13	1.89601e-11	NA
AT4G24150	AT4G24150.2,AT4G24150.1,AT4G24150.3	GRF8	23.9097	1.35418	0.535471	2.52896	0.0114402	0.0436601	GO:0005634|nucleus|CC,GO:0009686|gibberellin biosynthetic process|BP,GO:0009740|gibberellic acid mediated signaling pathway|BP,GO:0009941|chloroplast envelope|CC,GO:0016114|terpenoid biosynthetic process|BP,GO:0048366|leaf development|BP
AT3G61390	AT3G61390.1,AT3G61390.2,AT3G61390.3,AT3G61390.4,AT3G61390.5	PUB36	62.0257	1.35074	0.433894	3.11306	0.00185158	0.00929072	NA
AT4G23320	AT4G23320.1,AT4G23320.2,AT4G23320.3	CRK24	50.6219	1.34661	0.400953	3.35852	0.000783621	0.00438626	GO:0000165|MAPK cascade|BP,GO:0005576|extracellular region|CC,GO:0009814|defense response, incompatible interaction|BP,GO:0016301|kinase activity|MF
AT4G18880	AT4G18880.1	HSFA4A	1362.58	1.34187	0.114999	11.6686	1.84532e-31	8.94048e-30	GO:0002679|respiratory burst involved in defense response|BP,GO:0003677|DNA binding|MF,GO:0003700|DNA-binding transcription factor activity|MF,GO:0005634|nucleus|CC,GO:0009408|response to heat|BP,GO:0010200|response to chitin|BP,GO:0035556|intracellular signal transduction|BP
AT3G01513	AT3G01513.1	.	16.272	1.34187	0.523559	2.56298	0.0103779	0.0402527	NA
AT5G10695	AT5G10695.1,AT5G10695.2	.	421.637	1.32604	0.234849	5.64638	1.63862e-08	2.12953e-07	NA
AT3G22910	AT3G22910.1	ACA13	1373.28	1.32217	0.271762	4.86519	1.14349e-06	1.14989e-05	NA
AT5G44570	AT5G44570.2,AT5G44570.1,AT5G44570.3	.	32.0568	1.31639	0.447447	2.942	0.00326101	0.0152123	NA
AT4G15270	AT4G15270.2,AT4G15270.1,AT4G15270.3	.	45.5537	1.31231	0.370088	3.54594	0.000391219	0.00236476	NA
AT1G57560	AT1G57560.2,AT1G57560.1	AtMYB50	25.8223	1.30602	0.458199	2.85033	0.00436742	0.0193521	GO:0003677|DNA binding|MF,GO:0003700|DNA-binding transcription factor activity|MF,GO:0005634|nucleus|CC,GO:0006355|regulation of transcription, DNA-templated|BP,GO:0007165|signal transduction|BP,GO:0009414|response to water deprivation|BP,GO:0009723|response to ethylene|BP,GO:0009733|response to auxin|BP,GO:0009738|abscisic acid-activated signaling pathway|BP,GO:0009739|response to gibberellin|BP…
AT3G09910	AT3G09910.1,AT3G09910.2,AT3G09910.4,AT3G09910.5,AT3G09910.3	RABC2B	102.866	1.30094	0.474123	2.74389	0.0060715	0.0256184	GO:0005525|GTP binding|MF,GO:0005794|Golgi apparatus|CC
AT1G08290	AT1G08290.1	WIP3	62.3524	1.30058	0.355653	3.65689	0.000255298	0.00162873	GO:0003676|nucleic acid binding|MF,GO:0003700|DNA-binding transcription factor activity|MF,GO:0005634|nucleus|CC,GO:0006355|regulation of transcription, DNA-templated|BP,GO:0008270|zinc ion binding|MF
AT1G58410	AT1G58410.2,AT1G58410.4,AT1G58410.3,AT1G58410.1	RXW24L	96.7691	1.29266	0.380161	3.40029	0.000673138	0.00383784	NA
AT4G00700	AT4G00700.1,AT4G00700.2	.	178.887	1.29124	0.324362	3.98086	6.8667e-05	0.00049464	NA
AT3G63050	AT3G63050.1	.	49.6938	1.28744	0.316353	4.06964	4.70855e-05	0.000351439	NA
AT3G50280	AT3G50280.1,AT3G50280.2	.	69.6885	1.28403	0.394259	3.25682	0.00112668	0.00605492	NA
AT5G40010	AT5G40010.1	AATP1	92.6339	1.27141	0.232942	5.45805	4.81393e-08	5.91185e-07	GO:0001666|response to hypoxia|BP,GO:0005524|ATP binding|MF,GO:0005739|mitochondrion|CC,GO:0005783|endoplasmic reticulum|CC,GO:0005886|plasma membrane|CC,GO:0009862|systemic acquired resistance, salicylic acid mediated signaling pathway|BP,GO:0010154|fruit development|BP,GO:0010310|regulation of hydrogen peroxide metabolic process|BP,GO:0010431|seed maturation|BP,GO:0016887|ATPase activity|MF
AT1G58170	AT1G58170.1	DIR19	42.0154	1.26247	0.447519	2.82105	0.00478668	0.0208955	NA
AT2G20835	AT2G20835.1	.	32.3877	1.25859	0.466885	2.69573	0.00702351	0.0290255	NA
AT1G78410	AT1G78410.1,AT1G78410.2	VQ10	183.557	1.25637	0.250503	5.01538	5.29282e-07	5.58959e-06	NA
AT1G20680	AT1G20680.2,AT1G20680.1	.	45.8249	1.25485	0.389151	3.22459	0.00126154	0.00667735	NA
AT1G14750	AT1G14750.1,AT1G14750.3,AT1G14750.2,AT1G14750.4	SDS	27.9109	1.25228	0.441155	2.83864	0.00453069	0.0199594	GO:0000724|double-strand break repair via homologous recombination|BP,GO:0004693|cyclin-dependent protein serine/threonine kinase activity|MF,GO:0005634|nucleus|CC,GO:0010440|stomatal lineage progression|BP,GO:0051026|chiasma assembly|BP,GO:0051726|regulation of cell cycle|BP
AT4G02410	AT4G02410.1	LECRK43	1245.87	1.25057	0.147508	8.47794	2.29216e-17	5.83419e-16	GO:0005886|plasma membrane|CC,GO:0009625|response to insect|BP,GO:0009862|systemic acquired resistance, salicylic acid mediated signaling pathway|BP,GO:0016301|kinase activity|MF,GO:0031348|negative regulation of defense response|BP
AT2G44380	AT2G44380.1	.	31.6604	1.24749	0.449092	2.7778	0.00547275	0.0234548	NA
AT5G05220	AT5G05220.1	.	21.1322	1.24737	0.452654	2.75568	0.00585705	0.0248607	NA
AT3G50770	AT3G50770.1	CML41	4028.4	1.24461	0.215151	5.78482	7.25896e-09	9.85088e-08	GO:0005509|calcium ion binding|MF,GO:0008150|biological_process|BP,GO:0043090|amino acid import|BP
AT1G51890	AT1G51890.3,AT1G51890.4,AT1G51890.2,AT1G51890.1,AT1G51890.5	.	255.851	1.24417	0.215713	5.76771	8.03557e-09	1.0825e-07	NA
AT5G44567	AT5G44567.1	.	56.8931	1.23553	0.411169	3.00492	0.00265653	0.0127174	NA
AT1G67000	AT1G67000.1	LRK10L-2.8	114.037	1.22798	0.280846	4.37244	1.22865e-05	0.000103055	NA
AT2G20560	AT2G20560.1	.	227.131	1.22768	0.16563	7.41213	1.24283e-13	2.52139e-12	NA
AT3G07960	AT3G07960.1,AT3G07960.3,AT3G07960.2,AT3G07960.4	PIP5K6	100.384	1.22321	0.222178	5.50555	3.68023e-08	4.57812e-07	GO:0005634|nucleus|CC,GO:0006499|N-terminal protein myristoylation|BP,GO:0009827|plant-type cell wall modification|BP,GO:0009860|pollen tube growth|BP,GO:0016308|1-phosphatidylinositol-4-phosphate 5-kinase activity|MF,GO:0016324|apical plasma membrane|CC,GO:0030048|actin filament-based movement|BP,GO:0048868|pollen tube development|BP,GO:0072583|clathrin-dependent endocytosis|BP,GO:0090406|pollen…
AT5G03270	AT5G03270.1,AT5G03270.2	LOG6	56.6136	1.22013	0.311809	3.91306	9.11332e-05	0.000641008	GO:0003674|molecular_function|MF
AT3G57460	AT3G57460.1	.	311.726	1.21817	0.438446	2.77839	0.00546291	0.0234217	NA
AT2G23000	AT2G23000.2,AT2G23000.1	SCPL10	144.282	1.21809	0.35732	3.40898	0.000652064	0.0037331	GO:0004185|serine-type carboxypeptidase activity|MF,GO:0005576|extracellular region|CC,GO:0006508|proteolysis|BP
AT2G39220	AT2G39220.1	PLP6	478.39	1.20951	0.206456	5.85843	4.67269e-09	6.4764e-08	GO:0045735|nutrient reservoir activity|MF
AT1G49450	AT1G49450.1	.	115.381	1.2076	0.311277	3.87949	0.000104676	0.000727695	NA
AT3G51240	AT3G51240.2,AT3G51240.1	F3H	978.792	1.20575	0.253472	4.75692	1.96566e-06	1.9093e-05	GO:0005737|cytoplasm|CC,GO:0009718|anthocyanin-containing compound biosynthetic process|BP,GO:0009744|response to sucrose|BP,GO:0009813|flavonoid biosynthetic process|BP,GO:0010224|response to UV-B|BP,GO:0045486|naringenin 3-dioxygenase activity|MF
AT2G34555	AT2G34555.1	GA2OX3	29.5116	1.20533	0.435453	2.76799	0.00564026	0.02407	GO:0005737|cytoplasm|CC,GO:0045487|gibberellin catabolic process|BP,GO:0052634|C-19 gibberellin 2-beta-dioxygenase activity|MF
AT1G80120	AT1G80120.1	.	111.933	1.2053	0.299818	4.02011	5.81708e-05	0.000425975	NA
AT3G46370	AT3G46370.2,AT3G46370.1	.	254.338	1.20419	0.239111	5.03611	4.75095e-07	5.04629e-06	NA
AT1G67360	AT1G67360.2,AT1G67360.1	.	658.567	1.19861	0.180538	6.6391	3.15605e-11	5.28633e-10	NA
AT3G47780	AT3G47780.1	ABCA7	357.419	1.1957	0.173763	6.88121	5.93472e-12	1.07121e-10	GO:0005215|transporter activity|MF,GO:0005886|plasma membrane|CC,GO:0009407|toxin catabolic process|BP,GO:0009506|plasmodesma|CC,GO:0010583|response to cyclopentenone|BP,GO:0042626|ATPase activity, coupled to transmembrane movement of substances|MF
AT1G01480	AT1G01480.1,AT1G01480.2	ACS2	111.998	1.19432	0.325426	3.67003	0.000242527	0.00155624	GO:0005737|cytoplasm|CC,GO:0009693|ethylene biosynthetic process|BP,GO:0016847|1-aminocyclopropane-1-carboxylate synthase activity|MF
AT4G22710	AT4G22710.1	CYP706A2	8314.55	1.19255	0.112247	10.6244	2.29494e-26	9.1355e-25	GO:0005794|Golgi apparatus|CC,GO:0005886|plasma membrane|CC,GO:0009506|plasmodesma|CC,GO:0009507|chloroplast|CC,GO:0019825|oxygen binding|MF
AT1G69260	AT1G69260.1	AFP1	139.376	1.19162	0.277424	4.2953	1.74456e-05	0.000141649	GO:0005634|nucleus|CC,GO:0006612|protein targeting to membrane|BP,GO:0007165|signal transduction|BP,GO:0009414|response to water deprivation|BP,GO:0009611|response to wounding|BP,GO:0009723|response to ethylene|BP,GO:0009733|response to auxin|BP,GO:0009738|abscisic acid-activated signaling pathway|BP,GO:0009753|response to jasmonic acid|BP,GO:0009863|salicylic acid mediated signaling pathway|BP,G…
AT4G27480	AT4G27480.1,AT4G27480.3,AT4G27480.2	.	107.301	1.19078	0.218497	5.44984	5.04153e-08	6.17762e-07	NA
AT3G22160	AT3G22160.1	VQ22	120.922	1.18967	0.264087	4.50485	6.64187e-06	5.87426e-05	GO:0003674|molecular_function|MF,GO:0005634|nucleus|CC,GO:0006612|protein targeting to membrane|BP,GO:0008150|biological_process|BP,GO:0009414|response to water deprivation|BP,GO:0009693|ethylene biosynthetic process|BP,GO:0009737|response to abscisic acid|BP,GO:0009863|salicylic acid mediated signaling pathway|BP,GO:0010363|regulation of plant-type hypersensitive response|BP,GO:0042538|hyperosmo…
AT5G51920	AT5G51920.1	.	74.4935	1.18516	0.332525	3.56414	0.000365057	0.00222796	NA
AT4G21926	AT4G21926.1	.	50.4265	1.18122	0.406931	2.90276	0.00369888	0.0169016	NA
AT1G66250	AT1G66250.1	.	258.299	1.1785	0.201918	5.83652	5.33013e-09	7.34156e-08	NA
AT1G28360	AT1G28360.1	ERF12	41.1704	1.17798	0.476498	2.47217	0.0134295	0.0498441	GO:0003677|DNA binding|MF,GO:0003700|DNA-binding transcription factor activity|MF,GO:0005634|nucleus|CC,GO:0006355|regulation of transcription, DNA-templated|BP,GO:0009873|ethylene-activated signaling pathway|BP
AT4G23250	AT4G23250.2,AT4G23250.3,AT4G23250.1	EMB1290	987.804	1.17467	0.126985	9.25051	2.23421e-20	6.81774e-19	GO:0004672|protein kinase activity|MF,GO:0005576|extracellular region|CC,GO:0005886|plasma membrane|CC,GO:0009793|embryo development ending in seed dormancy|BP,GO:0016301|kinase activity|MF,GO:0046777|protein autophosphorylation|BP
AT1G06877	AT1G06877.1	.	41.7188	1.17137	0.413048	2.83592	0.00456941	0.0201158	NA
AT3G23010	AT3G23010.2,AT3G23010.1	AtRLP36	157.452	1.17001	0.234944	4.97996	6.35987e-07	6.64029e-06	GO:0002237|response to molecule of bacterial origin|BP,GO:0005886|plasma membrane|CC,GO:0006952|defense response|BP,GO:0007165|signal transduction|BP,GO:0010103|stomatal complex morphogenesis|BP,GO:0048443|stamen development|BP
AT2G21780	AT2G21780.1	.	38.6517	1.16816	0.392279	2.97788	0.00290252	0.0137461	NA
AT5G47920	AT5G47920.1	.	42.4265	1.15963	0.369836	3.13554	0.00171538	0.00870614	NA
AT3G25180	AT3G25180.1,AT3G25180.2	CYP82G1	206.623	1.15627	0.460082	2.51319	0.0119643	0.0453004	GO:0009507|chloroplast|CC,GO:0019825|oxygen binding|MF,GO:0046246|terpene biosynthetic process|BP,GO:0097007|4,8,12-trimethyltrideca-1,3,7,11-tetraene synthase activity|MF,GO:0097008|(3E)-4,8-dimethyl-1,3,7-nonatriene synthase activity|MF
AT3G16350	AT3G16350.1	.	399.206	1.15263	0.168362	6.84615	7.5865e-12	1.35059e-10	NA
AT5G06865	AT5G06865.1,AT5G06865.2	.	722.838	1.1519	0.26415	4.36077	1.29603e-05	0.000108213	NA
AT5G20740	AT5G20740.1,AT5G20740.2	.	174.793	1.15187	0.45065	2.55603	0.0105875	0.0409147	NA
AT1G07900	AT1G07900.1	LBD1	34.0248	1.15171	0.404014	2.85067	0.00436278	0.0193354	GO:0005634|nucleus|CC,GO:0005739|mitochondrion|CC,GO:0008150|biological_process|BP
AT4G36550	AT4G36550.1	PUB5	709.493	1.14929	0.159533	7.20408	5.84391e-13	1.13353e-11	NA
AT5G45840	AT5G45840.1,AT5G45840.2	.	543.832	1.13913	0.199298	5.71571	1.09246e-08	1.44952e-07	NA
AT2G15480	AT2G15480.1,AT2G15480.2	UGT73B5	1680.76	1.13432	0.15694	7.22775	4.91062e-13	9.57549e-12	GO:0008194|UDP-glycosyltransferase activity|MF,GO:0009407|toxin catabolic process|BP,GO:0009723|response to ethylene|BP,GO:0010583|response to cyclopentenone|BP,GO:0016757|transferase activity, transferring glycosyl groups|MF,GO:0035251|UDP-glucosyltransferase activity|MF,GO:0051707|response to other organism|BP,GO:0080043|quercetin 3-O-glucosyltransferase activity|MF
AT3G02205	AT3G02205.1	.	33.4674	1.13326	0.387646	2.92343	0.00346194	0.0160043	NA
ATCG00090	ATCG00090.1	TRNS.1	50.1717	1.13139	0.388123	2.91502	0.0035567	0.0163909	NA
AT1G59860	AT1G59860.1	HSP17.6A	39.7227	1.1286	0.346946	3.25297	0.00114207	0.00612719	NA
AT4G23030	AT4G23030.1	DTX49	51.2558	1.12729	0.302661	3.72461	0.000195618	0.00128395	NA
AT5G10830	AT5G10830.1	.	116.312	1.12661	0.40434	2.78629	0.00533154	0.0229341	NA
AT3G25880	AT3G25880.2,AT3G25880.1	.	51.4618	1.12466	0.419834	2.67882	0.00738811	0.0303562	NA
AT5G12870	AT5G12870.1	MYB46	41.8914	1.11322	0.4007	2.77819	0.00546624	0.0234314	GO:0003677|DNA binding|MF,GO:0003700|DNA-binding transcription factor activity|MF,GO:0005634|nucleus|CC,GO:0006355|regulation of transcription, DNA-templated|BP,GO:0009751|response to salicylic acid|BP,GO:0009832|plant-type cell wall biogenesis|BP,GO:0009834|plant-type secondary cell wall biogenesis|BP,GO:0010413|glucuronoxylan metabolic process|BP,GO:0045492|xylan biosynthetic process|BP,GO:0045…
AT1G77960	AT1G77960.1,AT1G77960.2	.	212.436	1.10965	0.259965	4.26845	1.96835e-05	0.000158133	NA
AT1G32690	AT1G32690.1	.	79.0822	1.10077	0.261554	4.20858	2.5698e-05	0.000202189	NA
AT4G21930	AT4G21930.1	.	67.2109	1.09902	0.322558	3.40721	0.000656309	0.00375449	NA
AT3G24780	AT3G24780.1	.	25.6255	1.09867	0.442837	2.48099	0.0131018	0.0488208	NA
AT2G38640	AT2G38640.1	.	407.416	1.09858	0.156829	7.00497	2.47036e-12	4.58635e-11	NA
AT5G59510	AT5G59510.1	RTFL5	39.2949	1.09249	0.405203	2.69616	0.00701444	0.0290043	GO:0003674|molecular_function|MF,GO:0005634|nucleus|CC,GO:0015824|proline transport|BP,GO:0048367|shoot system development|BP
AT1G68200	AT1G68200.1,AT1G68200.3,AT1G68200.2,AT1G68200.4,AT1G68200.5,AT1G68200.6	.	25.6834	1.08956	0.423711	2.57147	0.0101267	0.0393958	NA
AT2G46510	AT2G46510.1	AIB	3600.39	1.08931	0.16105	6.76381	1.34411e-11	2.33638e-10	GO:0003677|DNA binding|MF,GO:0003700|DNA-binding transcription factor activity|MF,GO:0005634|nucleus|CC,GO:0006355|regulation of transcription, DNA-templated|BP,GO:0006612|protein targeting to membrane|BP,GO:0007165|signal transduction|BP,GO:0009414|response to water deprivation|BP,GO:0009611|response to wounding|BP,GO:0009620|response to fungus|BP,GO:0009695|jasmonic acid biosynthetic process|BP…
AT4G15480	AT4G15480.1	UGT84A1	36.2931	1.08853	0.410308	2.65296	0.00797897	0.0324102	GO:0008194|UDP-glycosyltransferase activity|MF,GO:0009744|response to sucrose|BP,GO:0009813|flavonoid biosynthetic process|BP,GO:0010224|response to UV-B|BP,GO:0016757|transferase activity, transferring glycosyl groups|MF,GO:0035251|UDP-glucosyltransferase activity|MF,GO:0050284|sinapate 1-glucosyltransferase activity|MF
AT1G59850	AT1G59850.1	TOR1L5	117.583	1.08684	0.222289	4.8893	1.01193e-06	1.02365e-05	NA
AT5G58940	AT5G58940.1,AT5G58940.3,AT5G58940.2,AT5G58940.4	CRCK1	357.177	1.0827	0.135709	7.97805	1.48667e-15	3.46831e-14	GO:0004674|protein serine/threonine kinase activity|MF,GO:0004683|calmodulin-dependent protein kinase activity|MF,GO:0005516|calmodulin binding|MF,GO:0005886|plasma membrane|CC,GO:0009409|response to cold|BP,GO:0009627|systemic acquired resistance|BP,GO:0009651|response to salt stress|BP,GO:0009697|salicylic acid biosynthetic process|BP,GO:0009737|response to abscisic acid|BP,GO:0016301|kinase ac…
AT4G34710	AT4G34710.1,AT4G34710.2	ADC2	39606.7	1.08113	0.159193	6.79134	1.11094e-11	1.94397e-10	GO:0005634|nucleus|CC,GO:0006596|polyamine biosynthetic process|BP,GO:0006612|protein targeting to membrane|BP,GO:0006970|response to osmotic stress|BP,GO:0006979|response to oxidative stress|BP,GO:0007165|signal transduction|BP,GO:0008792|arginine decarboxylase activity|MF,GO:0009409|response to cold|BP,GO:0009414|response to water deprivation|BP,GO:0009446|putrescine biosynthetic process|BP,GO:…
AT5G44390	AT5G44390.1	.	117.024	1.08102	0.278602	3.88016	0.00010439	0.00072593	NA
AT1G80450	AT1G80450.1	VQ11	82.1014	1.07601	0.289505	3.71672	0.000201826	0.00131843	NA
AT2G41380	AT2G41380.1	.	532.619	1.07226	0.205474	5.21846	1.80413e-07	2.04089e-06	NA
AT5G62770	AT5G62770.1	.	322.95	1.07059	0.138748	7.71611	1.1993e-14	2.61304e-13	NA
AT5G46590	AT5G46590.1,AT5G46590.2	anac096	33.3683	1.07011	0.421761	2.53725	0.0111728	0.0427577	GO:0003700|DNA-binding transcription factor activity|MF,GO:0005634|nucleus|CC,GO:0007275|multicellular organism development|BP
AT1G13520	AT1G13520.1	.	278.93	1.06767	0.274713	3.8865	0.000101702	0.000709472	NA
AT5G54470	AT5G54470.1	.	161.948	1.06705	0.362777	2.94133	0.0032681	0.0152325	GO:0003700|DNA-binding transcription factor activity|MF,GO:0005634|nucleus|CC,GO:0006355|regulation of transcription, DNA-templated|BP,GO:0008270|zinc ion binding|MF,GO:0009409|response to cold|BP,GO:0009555|pollen development|BP
AT3G28850	AT3G28850.1	.	462.195	1.06605	0.161838	6.58713	4.48419e-11	7.40428e-10	NA
AT1G34260	AT1G34260.2,AT1G34260.1,AT1G34260.3,AT1G34260.4	FAB1D	2053.33	1.06559	0.146004	7.29838	2.91251e-13	5.79694e-12	GO:0005634|nucleus|CC,GO:0016308|1-phosphatidylinositol-4-phosphate 5-kinase activity|MF
AT1G59870	AT1G59870.1	ABCG36	55041.7	1.06449	0.1546	6.8854	5.76236e-12	1.0418e-10	GO:0000165|MAPK cascade|BP,GO:0005739|mitochondrion|CC,GO:0005774|vacuolar membrane|CC,GO:0005886|plasma membrane|CC,GO:0006612|protein targeting to membrane|BP,GO:0006855|drug transmembrane transport|BP,GO:0006995|cellular response to nitrogen starvation|BP,GO:0009507|chloroplast|CC,GO:0009595|detection of biotic stimulus|BP,GO:0009627|systemic acquired resistance|BP,GO:0009697|salicylic acid bi…
AT3G45870	AT3G45870.1,AT3G45870.3,AT3G45870.4,AT3G45870.5,AT3G45870.6,AT3G45870.7,AT3G45870.8,AT3G45870.9,AT3G45870.2	.	36.4995	1.06316	0.358008	2.96966	0.00298125	0.0140707	GO:0009507|chloroplast|CC,GO:0016020|membrane|CC
AT4G03230	AT4G03230.3,AT4G03230.2,AT4G03230.4,AT4G03230.5,AT4G03230.1,AT4G03230.7,AT4G03230.6,AT4G03230.8	.	282.515	1.06296	0.342597	3.10266	0.0019179	0.00958211	NA
AT2G26560	AT2G26560.1	PLP2	5520.33	1.06203	0.114239	9.29654	1.45095e-20	4.48333e-19	GO:0000165|MAPK cascade|BP,GO:0002237|response to molecule of bacterial origin|BP,GO:0002679|respiratory burst involved in defense response|BP,GO:0005737|cytoplasm|CC,GO:0006612|protein targeting to membrane|BP,GO:0006629|lipid metabolic process|BP,GO:0008219|cell death|BP,GO:0009507|chloroplast|CC,GO:0009595|detection of biotic stimulus|BP,GO:0009626|plant-type hypersensitive response|BP,GO:0009…
AT4G40020	AT4G40020.1	.	77.9067	1.06167	0.311263	3.41084	0.000647625	0.00371177	NA
AT3G45860	AT3G45860.1	CRK4	3439.47	1.05301	0.207058	5.08558	3.6651e-07	3.94606e-06	GO:0005576|extracellular region|CC,GO:0006952|defense response|BP,GO:0009751|response to salicylic acid|BP,GO:0012501|programmed cell death|BP,GO:0016301|kinase activity|MF,GO:0042742|defense response to bacterium|BP
AT2G46680	AT2G46680.1,AT2G46680.2	ATHB-7	1473.13	1.05068	0.133797	7.8528	4.06856e-15	9.18149e-14	GO:0003700|DNA-binding transcription factor activity|MF,GO:0005634|nucleus|CC,GO:0006355|regulation of transcription, DNA-templated|BP,GO:0009409|response to cold|BP,GO:0009414|response to water deprivation|BP,GO:0009737|response to abscisic acid|BP,GO:0009738|abscisic acid-activated signaling pathway|BP,GO:0042538|hyperosmotic salinity response|BP,GO:0045893|positive regulation of transcription,…
AT1G22770	AT1G22770.1	GI	630.116	1.04559	0.351777	2.9723	0.00295576	0.0139593	GO:0005515|protein binding|MF,GO:0005634|nucleus|CC,GO:0005654|nucleoplasm|CC,GO:0005982|starch metabolic process|BP,GO:0006355|regulation of transcription, DNA-templated|BP,GO:0007623|circadian rhythm|BP,GO:0009409|response to cold|BP,GO:0009637|response to blue light|BP,GO:0009639|response to red or far red light|BP,GO:0009908|flower development|BP,GO:0010218|response to far red light|BP,GO:001…
AT4G02075	AT4G02075.2,AT4G02075.3,AT4G02075.1	PIT1	751.887	1.0415	0.168932	6.16523	7.03792e-10	1.04918e-08	GO:0005737|cytoplasm|CC,GO:0005886|plasma membrane|CC,GO:0008270|zinc ion binding|MF
AT5G02230	AT5G02230.1,AT5G02230.3,AT5G02230.2	.	207.665	1.0414	0.176932	5.88588	3.95949e-09	5.51558e-08	NA
AT4G16860	AT4G16860.1,AT4G16860.2	RPP4	4521.85	1.04038	0.141438	7.35576	1.89841e-13	3.81633e-12	GO:0006952|defense response|BP,GO:0009817|defense response to fungus, incompatible interaction|BP,GO:0030275|LRR domain binding|MF
AT1G65060	AT1G65060.1,AT1G65060.2	4CL3	369.572	1.03924	0.218896	4.74766	2.05787e-06	1.99144e-05	GO:0005575|cellular_component|CC,GO:0009411|response to UV|BP,GO:0009698|phenylpropanoid metabolic process|BP,GO:0009718|anthocyanin-containing compound biosynthetic process|BP,GO:0009744|response to sucrose|BP,GO:0009813|flavonoid biosynthetic process|BP,GO:0010224|response to UV-B|BP,GO:0010584|pollen exine formation|BP,GO:0016207|4-coumarate-CoA ligase activity|MF
AT4G27410	AT4G27410.2,AT4G27410.1,AT4G27410.3	RD26	1786.06	1.03801	0.245196	4.23338	2.30206e-05	0.000182684	GO:0003700|DNA-binding transcription factor activity|MF,GO:0005634|nucleus|CC,GO:0007165|signal transduction|BP,GO:0007275|multicellular organism development|BP,GO:0009409|response to cold|BP,GO:0009414|response to water deprivation|BP,GO:0009611|response to wounding|BP,GO:0009723|response to ethylene|BP,GO:0009733|response to auxin|BP,GO:0009737|response to abscisic acid|BP,GO:0009738|abscisic a…
ATCG00490	ATCG00490.1	RBCL	2429.21	1.03794	0.28118	3.69139	0.000223032	0.00144585	NA
AT1G75230	AT1G75230.2,AT1G75230.1	.	1080.56	1.03765	0.21217	4.89065	1.00502e-06	1.01759e-05	NA
AT2G23680	AT2G23680.2,AT2G23680.1	.	361.46	1.03691	0.153958	6.73502	1.6391e-11	2.82469e-10	NA
AT5G38240	AT5G38240.2,AT5G38240.3,AT5G38240.1	.	116.369	1.03659	0.254584	4.07169	4.66731e-05	0.000349069	NA
AT1G44130	AT1G44130.1	.	46.8341	1.03336	0.358783	2.88019	0.0039744	0.0179233	NA
AT5G17390	AT5G17390.1	.	90.3181	1.03199	0.252883	4.08088	4.48651e-05	0.000337144	NA
AT4G39950	AT4G39950.2,AT4G39950.1	CYP79B2	3167.62	1.03119	0.170985	6.03086	1.63094e-09	2.35506e-08	GO:0002229|defense response to oomycetes|BP,GO:0006569|tryptophan catabolic process|BP,GO:0006952|defense response|BP,GO:0009414|response to water deprivation|BP,GO:0009507|chloroplast|CC,GO:0009617|response to bacterium|BP,GO:0009625|response to insect|BP,GO:0009682|induced systemic resistance|BP,GO:0009684|indoleacetic acid biosynthetic process|BP,GO:0010120|camalexin biosynthetic process|BP,GO…
AT2G39660	AT2G39660.1	BIK1	1139.57	1.02743	0.12857	7.99124	1.33588e-15	3.12313e-14	GO:0002679|respiratory burst involved in defense response|BP,GO:0005634|nucleus|CC,GO:0005730|nucleolus|CC,GO:0005737|cytoplasm|CC,GO:0005886|plasma membrane|CC,GO:0006612|protein targeting to membrane|BP,GO:0006865|amino acid transport|BP,GO:0009507|chloroplast|CC,GO:0009620|response to fungus|BP,GO:0009863|salicylic acid mediated signaling pathway|BP,GO:0010200|response to chitin|BP,GO:0010363|…
AT1G58390	AT1G58390.1,AT1G58390.2	.	67.4146	1.02713	0.403243	2.54718	0.0108597	0.0417936	NA
AT4G23310	AT4G23310.1,AT4G23310.2	CRK23	93.6448	1.02646	0.35388	2.90058	0.00372469	0.0169985	GO:0005576|extracellular region|CC,GO:0006952|defense response|BP
AT5G24110	AT5G24110.1	WRKY30	201.043	1.0185	0.291878	3.48947	0.000483981	0.00286281	GO:0003700|DNA-binding transcription factor activity|MF,GO:0005515|protein binding|MF,GO:0005634|nucleus|CC,GO:0005737|cytoplasm|CC,GO:0006355|regulation of transcription, DNA-templated|BP,GO:0009751|response to salicylic acid|BP,GO:0010193|response to ozone|BP,GO:0042542|response to hydrogen peroxide|BP
AT1G43910	AT1G43910.1	.	1618.24	1.01555	0.315448	3.21939	0.00128464	0.00678499	NA
AT4G22690	AT4G22690.1	CYP706A1	19919.1	1.01205	0.108973	9.28715	1.58469e-20	4.88975e-19	GO:0005618|cell wall|CC,GO:0005739|mitochondrion|CC,GO:0005774|vacuolar membrane|CC,GO:0005794|Golgi apparatus|CC,GO:0005886|plasma membrane|CC,GO:0009507|chloroplast|CC,GO:0019825|oxygen binding|MF
AT3G13080	AT3G13080.1,AT3G13080.5,AT3G13080.2,AT3G13080.4,AT3G13080.3	ABCC3	7363.51	1.00986	0.179642	5.62151	1.8929e-08	2.44132e-07	GO:0000325|plant-type vacuole|CC,GO:0005773|vacuole|CC,GO:0005774|vacuolar membrane|CC,GO:0005886|plasma membrane|CC,GO:0009506|plasmodesma|CC,GO:0010290|chlorophyll catabolite transmembrane transporter activity|MF,GO:0015431|glutathione S-conjugate-exporting ATPase activity|MF,GO:0042626|ATPase activity, coupled to transmembrane movement of substances|MF,GO:0048046|apoplast|CC
AT1G70420	AT1G70420.1	.	952.457	1.00975	0.14621	6.90616	4.97956e-12	9.0546e-11	NA
AT5G24150	AT5G24150.1,AT5G24150.2	SQE5	597.81	1.00231	0.237715	4.21645	2.48178e-05	0.000195961	GO:0004506|squalene monooxygenase activity|MF,GO:0005576|extracellular region|CC,GO:0016126|sterol biosynthetic process|BP,GO:0019745|pentacyclic triterpenoid biosynthetic process|BP
AT4G08555	AT4G08555.1	.	1061.46	0.993933	0.235482	4.22085	2.43382e-05	0.000192657	NA
AT5G67210	AT5G67210.1	IRX15-L	350.258	0.99294	0.225893	4.39562	1.10458e-05	9.35355e-05	GO:0003674|molecular_function|MF,GO:0005794|Golgi apparatus|CC,GO:0009834|plant-type secondary cell wall biogenesis|BP,GO:0010413|glucuronoxylan metabolic process|BP,GO:0045492|xylan biosynthetic process|BP
AT1G52565	AT1G52565.1	.	87.4767	0.990745	0.301399	3.28715	0.00101205	0.00550722	NA
AT5G07322	AT5G07322.1	.	159.008	0.989003	0.389422	2.53967	0.0110958	0.0425233	NA
AT3G13380	AT3G13380.1	BRL3	900.25	0.988296	0.189305	5.22065	1.78298e-07	2.018e-06	GO:0002237|response to molecule of bacterial origin|BP,GO:0004672|protein kinase activity|MF,GO:0005886|plasma membrane|CC,GO:0006888|ER to Golgi vesicle-mediated transport|BP,GO:0007165|signal transduction|BP,GO:0010103|stomatal complex morphogenesis|BP,GO:0043090|amino acid import|BP,GO:0048443|stamen development|BP
AT5G17210	AT5G17210.1,AT5G17210.2	.	52.1023	0.98494	0.317908	3.0982	0.00194702	0.00970786	NA
AT5G44585	AT5G44585.1	.	158.697	0.982991	0.346191	2.83945	0.00451918	0.0199127	NA
AT1G75030	AT1G75030.1	ATLP-3	214.761	0.980403	0.251226	3.90248	9.52124e-05	0.000667151	GO:0003674|molecular_function|MF,GO:0005576|extracellular region|CC,GO:0051707|response to other organism|BP
AT1G65860	AT1G65860.1	FMOGS-OX1	1542.55	0.978667	0.236386	4.14011	3.47132e-05	0.000265922	GO:0004497|monooxygenase activity|MF,GO:0005634|nucleus|CC,GO:0019761|glucosinolate biosynthetic process|BP,GO:0033506|glucosinolate biosynthetic process from homomethionine|BP,GO:0080102|3-methylthiopropyl glucosinolate S-oxygenase activity|MF,GO:0080103|4-methylthiopropyl glucosinolate S-oxygenase activity|MF,GO:0080104|5-methylthiopropyl glucosinolate S-oxygenase activity|MF,GO:0080105|6-methy…
AT5G48660	AT5G48660.1,AT5G48660.2	.	396.077	0.978311	0.147379	6.63808	3.17803e-11	5.31911e-10	NA
AT4G15720	AT4G15720.1	PCMP-H1	39.7278	0.976603	0.362379	2.69498	0.0070393	0.0290799	GO:0003674|molecular_function|MF,GO:0005739|mitochondrion|CC,GO:0008150|biological_process|BP
AT5G66910	AT5G66910.1	.	466.782	0.975716	0.176923	5.51493	3.48923e-08	4.35524e-07	NA
AT3G26500	AT3G26500.1	PIRL2	764.931	0.975609	0.238599	4.08891	4.33398e-05	0.000326126	GO:0005575|cellular_component|CC,GO:0008150|biological_process|BP
AT4G19460	AT4G19460.1	.	161.198	0.975587	0.25603	3.81044	0.000138721	0.000943586	NA
AT3G26840	AT3G26840.1	.	1503.08	0.974462	0.154812	6.29449	3.08417e-10	4.722e-09	GO:0003824|catalytic activity|MF,GO:0004144|diacylglycerol O-acyltransferase activity|MF,GO:0009507|chloroplast|CC,GO:0010287|plastoglobule|CC,GO:0019432|triglyceride biosynthetic process|BP,GO:0033306|phytol metabolic process|BP
AT3G09405	AT3G09405.1,AT3G09405.2	PAE4	170.722	0.974058	0.261694	3.72213	0.000197553	0.0012955	NA
AT4G34131	AT4G34131.1	UGT73B3	316.902	0.973106	0.203131	4.79052	1.66349e-06	1.6334e-05	GO:0008194|UDP-glycosyltransferase activity|MF,GO:0016758|transferase activity, transferring hexosyl groups|MF,GO:0035251|UDP-glucosyltransferase activity|MF,GO:0051707|response to other organism|BP,GO:0080043|quercetin 3-O-glucosyltransferase activity|MF
AT1G49840	AT1G49840.1	.	1177.53	0.972455	0.145716	6.67364	2.4954e-11	4.23432e-10	NA
AT2G22190	AT2G22190.2,AT2G22190.1	TPPE	469.425	0.972363	0.164727	5.90288	3.57204e-09	4.99159e-08	GO:0004805|trehalose-phosphatase activity|MF,GO:0005737|cytoplasm|CC,GO:0005992|trehalose biosynthetic process|BP
AT1G03740	AT1G03740.2,AT1G03740.1	.	8340.88	0.971453	0.149991	6.47676	9.37146e-11	1.5014e-09	NA
AT2G30720	AT2G30720.1	.	1097.83	0.969257	0.150647	6.43394	1.24338e-10	1.96355e-09	NA
AT4G14580	AT4G14580.1	CIPK4	353.007	0.968256	0.166277	5.82315	5.77482e-09	7.93921e-08	GO:0005886|plasma membrane|CC,GO:0009691|cytokinin biosynthetic process|BP,GO:0016301|kinase activity|MF
AT3G27210	AT3G27210.1	Y-2	1246.89	0.967871	0.156174	6.19737	5.74129e-10	8.64048e-09	NA
AT5G58690	AT5G58690.2,AT5G58690.3,AT5G58690.1	PLC5	91.5076	0.964403	0.303183	3.18093	0.00146804	0.007626	GO:0004629|phospholipase C activity|MF,GO:0005739|mitochondrion|CC,GO:0007165|signal transduction|BP,GO:0030048|actin filament-based movement|BP,GO:0051645|Golgi localization|BP,GO:0051646|mitochondrion localization|BP,GO:0060151|peroxisome localization|BP
AT4G12740	AT4G12740.2,AT4G12740.1,AT4G12740.3	MYH	57.7093	0.961935	0.354361	2.71456	0.00663639	0.0276377	NA
AT5G26170	AT5G26170.1	WRKY50	39.1065	0.960716	0.360228	2.66696	0.00765401	0.0312627	GO:0003700|DNA-binding transcription factor activity|MF,GO:0005634|nucleus|CC,GO:0006355|regulation of transcription, DNA-templated|BP,GO:0009867|jasmonic acid mediated signaling pathway|BP,GO:0050832|defense response to fungus|BP
AT3G18300	AT3G18300.1,AT3G18300.2	.	140.099	0.95526	0.259608	3.67962	0.00023358	0.00150554	NA
AT5G64700	AT5G64700.2,AT5G64700.1	.	45.8601	0.952968	0.370895	2.56938	0.0101882	0.0396002	GO:0005576|extracellular region|CC
AT5G67410	AT5G67410.1,AT5G67410.2	.	61.9934	0.95242	0.312345	3.04926	0.00229406	0.0111957	NA
AT3G51450	AT3G51450.1	SSL7	1192.79	0.952135	0.329738	2.88755	0.00388253	0.017588	NA
AT3G01430	AT3G01430.1	.	302.158	0.951342	0.2407	3.95239	7.7374e-05	0.000552853	NA
AT3G51860	AT3G51860.1,AT3G51860.2	CAX3	1003	0.949784	0.143376	6.62442	3.48615e-11	5.80403e-10	GO:0005515|protein binding|MF,GO:0005773|vacuole|CC,GO:0005774|vacuolar membrane|CC,GO:0006793|phosphorus metabolic process|BP,GO:0006812|cation transport|BP,GO:0006814|sodium ion transport|BP,GO:0006816|calcium ion transport|BP,GO:0006874|cellular calcium ion homeostasis|BP,GO:0006882|cellular zinc ion homeostasis|BP,GO:0009624|response to nematode|BP,GO:0009705|plant-type vacuole membrane|CC,GO…
AT5G06230	AT5G06230.1,AT5G06230.2,AT5G06230.3	TBL9	46.329	0.948288	0.332051	2.85585	0.00429218	0.0190942	NA
AT3G28890	AT3G28890.1,AT3G28890.2	AtRLP43	71.8986	0.940264	0.323042	2.91066	0.00360671	0.0165696	GO:0005886|plasma membrane|CC,GO:0007165|signal transduction|BP,GO:0016301|kinase activity|MF
AT1G05710	AT1G05710.6,AT1G05710.2,AT1G05710.3,AT1G05710.9,AT1G05710.8,AT1G05710.7,AT1G05710.11,AT1G05710.1,AT1G05710.10,AT1G05710.12,AT1G05710.5,AT1G05710.4,AT1G05710.13,AT1G05710.14	.	266.72	0.939919	0.209102	4.49502	6.95621e-06	6.12774e-05	NA
AT2G46650	AT2G46650.1	CYTB5-C	2941.01	0.938053	0.158528	5.91728	3.27301e-09	4.58533e-08	GO:0006569|tryptophan catabolic process|BP,GO:0009684|indoleacetic acid biosynthetic process|BP,GO:0019761|glucosinolate biosynthetic process|BP,GO:0020037|heme binding|MF,GO:0042742|defense response to bacterium|BP
AT1G02405	AT1G02405.1	.	57.0755	0.937383	0.307248	3.0509	0.00228159	0.0111461	NA
AT1G47510	AT1G47510.3,AT1G47510.2,AT1G47510.1,AT1G47510.4	IP5P11	123.984	0.935185	0.377535	2.47708	0.0132461	0.0492672	GO:0004439|phosphatidylinositol-4,5-bisphosphate 5-phosphatase activity|MF,GO:0005737|cytoplasm|CC,GO:0009733|response to auxin|BP,GO:0009737|response to abscisic acid|BP,GO:0009753|response to jasmonic acid|BP,GO:0016787|hydrolase activity|MF,GO:0034485|phosphatidylinositol-3,4,5-trisphosphate 5-phosphatase activity|MF,GO:0043813|phosphatidylinositol-3,5-bisphosphate 5-phosphatase activity|MF,GO…
AT1G03730	AT1G03730.1	.	291.661	0.934393	0.178388	5.23797	1.62353e-07	1.85081e-06	NA
AT4G00960	AT4G00960.2,AT4G00960.3,AT4G00960.1,AT4G00960.4	.	60.9916	0.934095	0.370615	2.52039	0.0117224	0.0445677	NA
AT4G11990	AT4G11990.1	.	92.3998	0.929547	0.290943	3.19494	0.00139859	0.00730821	NA
AT2G44690	AT2G44690.1	ARAC9	58.9052	0.926944	0.318433	2.91095	0.00360329	0.0165608	GO:0005525|GTP binding|MF,GO:0005886|plasma membrane|CC,GO:0007015|actin filament organization|BP,GO:0010090|trichome morphogenesis|BP,GO:0045010|actin nucleation|BP
AT5G41610	AT5G41610.2,AT5G41610.1,AT5G41610.3	CHX18	110.853	0.920705	0.323422	2.84676	0.00441662	0.0195505	GO:0005451|monovalent cation:proton antiporter activity|MF,GO:0005770|late endosome|CC,GO:0006812|cation transport|BP,GO:0006885|regulation of pH|BP,GO:0009507|chloroplast|CC,GO:0015385|sodium:proton antiporter activity|MF,GO:0035725|sodium ion transmembrane transport|BP
AT4G17900	AT4G17900.1,AT4G17900.2	.	1931.23	0.917268	0.135306	6.77919	1.20848e-11	2.10893e-10	NA
AT1G77500	AT1G77500.1	.	1848.83	0.916103	0.11529	7.94604	1.92563e-15	4.45475e-14	NA
AT5G20230	AT5G20230.1	BCB	17626.1	0.915829	0.133886	6.84034	7.90033e-12	1.40533e-10	GO:0005507|copper ion binding|MF,GO:0005773|vacuole|CC,GO:0005886|plasma membrane|CC,GO:0006979|response to oxidative stress|BP,GO:0009611|response to wounding|BP,GO:0009620|response to fungus|BP,GO:0009646|response to absence of light|BP,GO:0009695|jasmonic acid biosynthetic process|BP,GO:0009753|response to jasmonic acid|BP,GO:0015690|aluminum cation transport|BP,GO:0031225|anchored component o…
AT1G61800	AT1G61800.1,AT1G61800.2	GPT2	163.308	0.913273	0.327306	2.79027	0.00526637	0.022698	GO:0005315|inorganic phosphate transmembrane transporter activity|MF,GO:0005774|vacuolar membrane|CC,GO:0009507|chloroplast|CC,GO:0009624|response to nematode|BP,GO:0009643|photosynthetic acclimation|BP,GO:0009744|response to sucrose|BP,GO:0009749|response to glucose|BP,GO:0010109|regulation of photosynthesis|BP,GO:0015120|phosphoglycerate transmembrane transporter activity|MF,GO:0015152|glucose-…
AT1G78860	AT1G78860.1	.	537.805	0.912624	0.229291	3.9802	6.88586e-05	0.000495697	NA
AT2G47130	AT2G47130.1	SDR3A	200.012	0.909949	0.184996	4.91875	8.70968e-07	8.87969e-06	GO:0005737|cytoplasm|CC,GO:0016491|oxidoreductase activity|MF,GO:0042742|defense response to bacterium|BP
AT5G48570	AT5G48570.1	FKBP65	413.974	0.909756	0.164569	5.52811	3.23695e-08	4.05868e-07	GO:0000413|protein peptidyl-prolyl isomerization|BP,GO:0003755|peptidyl-prolyl cis-trans isomerase activity|MF,GO:0005515|protein binding|MF,GO:0005516|calmodulin binding|MF,GO:0005528|FK506 binding|MF,GO:0005634|nucleus|CC,GO:0005773|vacuole|CC,GO:0006457|protein folding|BP,GO:0006499|N-terminal protein myristoylation|BP,GO:0009408|response to heat|BP,GO:0009644|response to high light intensity|…
AT5G52640	AT5G52640.1	HSP90-1	994.361	0.90459	0.127824	7.07683	1.47489e-12	2.77789e-11	GO:0005618|cell wall|CC,GO:0005737|cytoplasm|CC,GO:0005829|cytosol|CC,GO:0005886|plasma membrane|CC,GO:0006457|protein folding|BP,GO:0009408|response to heat|BP,GO:0009644|response to high light intensity|BP,GO:0042542|response to hydrogen peroxide|BP,GO:0042742|defense response to bacterium|BP,GO:0046685|response to arsenic-containing substance|BP
AT2G31945	AT2G31945.1	.	316.07	0.903689	0.297134	3.04135	0.00235516	0.0114433	NA
AT1G49000	AT1G49000.1	.	108.505	0.901657	0.259249	3.47796	0.00050524	0.00297343	NA
AT3G52710	AT3G52710.1	.	704.027	0.899926	0.106329	8.46358	2.59282e-17	6.57074e-16	NA
AT3G09010	AT3G09010.1,AT3G09010.2	.	275.151	0.897705	0.197915	4.53582	5.7381e-06	5.14079e-05	NA
AT4G04710	AT4G04710.2,AT4G04710.3,AT4G04710.1,AT4G04710.4	CPK22	51.2668	0.896142	0.303398	2.95369	0.00314	0.0147131	GO:0004683|calmodulin-dependent protein kinase activity|MF,GO:0005886|plasma membrane|CC,GO:0006468|protein phosphorylation|BP,GO:0009506|plasmodesma|CC,GO:0016301|kinase activity|MF
AT5G65280	AT5G65280.1,AT5G65280.2	GCL1	478.81	0.889715	0.19141	4.64823	3.34799e-06	3.11703e-05	GO:0003824|catalytic activity|MF,GO:0005737|cytoplasm|CC,GO:0019898|extrinsic component of membrane|CC
AT3G15990	AT3G15990.1	SULTR3;4	67.3738	0.889347	0.308363	2.88409	0.00392547	0.0177534	GO:0009506|plasmodesma|CC,GO:0015116|sulfate transmembrane transporter activity|MF
AT2G32940	AT2G32940.1	AGO6	60.2892	0.887909	0.359083	2.47271	0.0134093	0.0497901	GO:0005634|nucleus|CC,GO:0005737|cytoplasm|CC,GO:0006306|DNA methylation|BP,GO:0006342|chromatin silencing|BP,GO:0007062|sister chromatid cohesion|BP,GO:0007129|synapsis|BP,GO:0007131|reciprocal meiotic recombination|BP,GO:0010332|response to gamma radiation|BP,GO:0030422|production of siRNA involved in RNA interference|BP,GO:0031048|chromatin silencing by small RNA|BP,GO:0032204|regulation of te…
AT1G19300	AT1G19300.1	GATL1	902.741	0.883511	0.169212	5.22133	1.77644e-07	2.01266e-06	GO:0005783|endoplasmic reticulum|CC,GO:0006569|tryptophan catabolic process|BP,GO:0006612|protein targeting to membrane|BP,GO:0009684|indoleacetic acid biosynthetic process|BP,GO:0009863|salicylic acid mediated signaling pathway|BP,GO:0009867|jasmonic acid mediated signaling pathway|BP,GO:0010051|xylem and phloem pattern formation|BP,GO:0010363|regulation of plant-type hypersensitive response|BP,…
AT2G15490	AT2G15490.1,AT2G15490.3,AT2G15490.2	UGT73B4	501.55	0.883098	0.26501	3.33232	0.000861248	0.00477599	GO:0005829|cytosol|CC,GO:0008194|UDP-glycosyltransferase activity|MF,GO:0009407|toxin catabolic process|BP,GO:0009723|response to ethylene|BP,GO:0010583|response to cyclopentenone|BP,GO:0016757|transferase activity, transferring glycosyl groups|MF,GO:0035251|UDP-glucosyltransferase activity|MF,GO:0051707|response to other organism|BP,GO:0080043|quercetin 3-O-glucosyltransferase activity|MF,GO:008…
AT1G16090	AT1G16090.1	WAKL7	392.568	0.88184	0.250946	3.51406	0.000441312	0.00263156	GO:0005576|extracellular region|CC
AT5G04020	AT5G04020.2,AT5G04020.1	PICBP	5174.26	0.880309	0.156445	5.62694	1.83437e-08	2.36999e-07	NA
AT5G62960	AT5G62960.1,AT5G62960.2	.	88.5042	0.879139	0.311811	2.81946	0.0048105	0.0209912	NA
AT1G02270	AT1G02270.1,AT1G02270.2	.	1169	0.878221	0.171783	5.1124	3.18095e-07	3.4534e-06	NA
AT5G45830	AT5G45830.3,AT5G45830.2,AT5G45830.4,AT5G45830.1,AT5G45830.5,AT5G45830.6	DOG1	65.0278	0.874999	0.299491	2.92162	0.00348215	0.0160877	GO:0005634|nucleus|CC,GO:0009738|abscisic acid-activated signaling pathway|BP,GO:0010162|seed dormancy process|BP,GO:0010182|sugar mediated signaling pathway|BP,GO:2000033|regulation of seed dormancy process|BP
AT5G10260	AT5G10260.1	RABH1E	160.3	0.874811	0.234561	3.72957	0.000191806	0.00126156	GO:0005525|GTP binding|MF,GO:0005794|Golgi apparatus|CC,GO:0006891|intra-Golgi vesicle-mediated transport|BP
AT3G19240	AT3G19240.1	.	3778.48	0.871436	0.168374	5.17561	2.27169e-07	2.53477e-06	NA
AT3G21780	AT3G21780.1	UGT71B6	1134.13	0.869841	0.203293	4.27876	1.87937e-05	0.000151813	GO:0006970|response to osmotic stress|BP,GO:0008194|UDP-glycosyltransferase activity|MF,GO:0009414|response to water deprivation|BP,GO:0009611|response to wounding|BP,GO:0009651|response to salt stress|BP,GO:0009723|response to ethylene|BP,GO:0009737|response to abscisic acid|BP,GO:0009738|abscisic acid-activated signaling pathway|BP,GO:0010294|abscisic acid glucosyltransferase activity|MF,GO:001…
AT1G14520	AT1G14520.1,AT1G14520.4,AT1G14520.2,AT1G14520.3	MIOX1	530.565	0.869784	0.175332	4.96077	7.02139e-07	7.26914e-06	GO:0005737|cytoplasm|CC,GO:0006949|syncytium formation|BP,GO:0016491|oxidoreductase activity|MF,GO:0050113|inositol oxygenase activity|MF
AT5G24155	AT5G24155.1,AT5G24155.3,AT5G24155.2	.	71.7603	0.869515	0.283533	3.06672	0.00216422	0.0106419	NA
AT5G44820	AT5G44820.1	.	206.24	0.861085	0.190928	4.51	6.48288e-06	5.74283e-05	NA
AT3G57630	AT3G57630.1,AT3G57630.2,AT3G57630.3	.	672.933	0.860116	0.155617	5.52712	3.25533e-08	4.07941e-07	NA
AT1G77765	AT1G77765.3,AT1G77765.2,AT1G77765.1,AT1G77765.4	.	67.6488	0.859885	0.278803	3.08421	0.00204094	0.0101191	NA
AT5G52320	AT5G52320.2,AT5G52320.1	CYP96A4	1633.42	0.858918	0.225887	3.80243	0.000143285	0.000971935	GO:0005576|extracellular region|CC,GO:0019825|oxygen binding|MF
AT4G23280	AT4G23280.2,AT4G23280.1,AT4G23280.3	CRK20	79.64	0.858694	0.241392	3.55726	0.000374736	0.00227572	GO:0005576|extracellular region|CC,GO:0006952|defense response|BP,GO:0009507|chloroplast|CC,GO:0009751|response to salicylic acid|BP,GO:0012501|programmed cell death|BP,GO:0016301|kinase activity|MF,GO:0042742|defense response to bacterium|BP
AT5G59680	AT5G59680.1	.	182.298	0.856881	0.256847	3.33616	0.000849446	0.00471647	NA
AT5G66850	AT5G66850.1,AT5G66850.2	MAPKKK5	1630.05	0.850459	0.15193	5.59772	2.17191e-08	2.78492e-07	GO:0004674|protein serine/threonine kinase activity|MF,GO:0005886|plasma membrane|CC,GO:0016301|kinase activity|MF,GO:0046777|protein autophosphorylation|BP
AT5G42830	AT5G42830.1	.	184.843	0.846338	0.281083	3.01099	0.00260395	0.0124982	NA
AT4G38530	AT4G38530.1	PLC3	104.13	0.84614	0.21958	3.85345	0.000116466	0.000804339	GO:0004629|phospholipase C activity|MF,GO:0007165|signal transduction|BP,GO:0030048|actin filament-based movement|BP,GO:0051645|Golgi localization|BP,GO:0051646|mitochondrion localization|BP,GO:0060151|peroxisome localization|BP
AT1G06140	AT1G06140.1	PCMP-E61	64.4508	0.843195	0.339113	2.48647	0.0129017	0.0482066	GO:0003674|molecular_function|MF,GO:0005739|mitochondrion|CC,GO:0080156|mitochondrial mRNA modification|BP
AT1G33960	AT1G33960.2,AT1G33960.1	AIG1	1224.37	0.842286	0.149056	5.6508	1.59707e-08	2.07676e-07	GO:0006897|endocytosis|BP,GO:0009507|chloroplast|CC,GO:0009617|response to bacterium|BP,GO:0009627|systemic acquired resistance|BP,GO:0009697|salicylic acid biosynthetic process|BP,GO:0009863|salicylic acid mediated signaling pathway|BP,GO:0031348|negative regulation of defense response|BP,GO:0045087|innate immune response|BP
AT5G47240	AT5G47240.2,AT5G47240.1	atnudt8	2665.14	0.841301	0.284956	2.95239	0.00315323	0.0147717	GO:0005829|cytosol|CC,GO:0009611|response to wounding|BP,GO:0016787|hydrolase activity|MF
AT4G35380	AT4G35380.2,AT4G35380.1	BIG4	101.742	0.840148	0.264403	3.17752	0.0014854	0.00769809	NA
AT1G44350	AT1G44350.1	ILL6	1708.61	0.838617	0.293742	2.85494	0.00430449	0.0191308	GO:0005576|extracellular region|CC,GO:0006508|proteolysis|BP,GO:0008237|metallopeptidase activity|MF,GO:0009611|response to wounding|BP,GO:0009620|response to fungus|BP,GO:0009694|jasmonic acid metabolic process|BP,GO:0009695|jasmonic acid biosynthetic process|BP,GO:0009753|response to jasmonic acid|BP,GO:0009850|auxin metabolic process|BP,GO:0010112|regulation of systemic acquired resistance|BP,…
AT1G13470	AT1G13470.1	.	255.284	0.837933	0.236137	3.54851	0.000387417	0.00234435	NA
AT5G66480	AT5G66480.1	.	666.733	0.837427	0.20241	4.13729	3.51438e-05	0.000268848	NA
AT1G21100	AT1G21100.1	IGMT1	1117.34	0.835235	0.159719	5.22941	1.70048e-07	1.93255e-06	GO:0005634|nucleus|CC,GO:0005829|cytosol|CC,GO:0008168|methyltransferase activity|MF,GO:0042343|indole glucosinolate metabolic process|BP
AT1G76970	AT1G76970.2,AT1G76970.3,AT1G76970.4,AT1G76970.1,AT1G76970.5,AT1G76970.6,AT1G76970.7	TOL4	526.414	0.835223	0.155585	5.36827	7.94951e-08	9.49343e-07	NA
AT1G32930	AT1G32930.1	GALT31A	166.475	0.833443	0.248535	3.35343	0.000798178	0.00445329	GO:0005794|Golgi apparatus|CC,GO:0006346|methylation-dependent chromatin silencing|BP,GO:0016757|transferase activity, transferring glycosyl groups|MF,GO:0016758|transferase activity, transferring hexosyl groups|MF,GO:0031048|chromatin silencing by small RNA|BP,GO:0051567|histone H3-K9 methylation|BP
AT1G19330	AT1G19330.1,AT1G19330.2,AT1G19330.3	.	313.686	0.832356	0.147457	5.64475	1.65419e-08	2.14734e-07	NA
AT4G19370	AT4G19370.1	.	506.571	0.827984	0.197043	4.20204	2.64524e-05	0.000207312	NA
AT5G15870	AT5G15870.1	.	1648.73	0.827406	0.171035	4.83763	1.31397e-06	1.30881e-05	NA
AT4G40080	AT4G40080.1	.	98.1005	0.827351	0.230983	3.58187	0.000341142	0.00209882	NA
AT2G02010	AT2G02010.1,AT2G02010.2	GAD4	415.081	0.826928	0.231019	3.57948	0.000344284	0.00211638	GO:0005516|calmodulin binding|MF,GO:0005634|nucleus|CC,GO:0005829|cytosol|CC
AT2G26600	AT2G26600.1,AT2G26600.2	.	1581.05	0.826626	0.141386	5.8466	5.01717e-09	6.91912e-08	NA
AT5G15600	AT5G15600.1,AT5G15600.2	SP1L4	142.726	0.82341	0.271686	3.03074	0.00243955	0.0117808	GO:0003674|molecular_function|MF,GO:0008150|biological_process|BP
AT3G62270	AT3G62270.1	BOR2	84.2667	0.822207	0.258644	3.17891	0.00147832	0.00766677	GO:0005886|plasma membrane|CC,GO:0006826|iron ion transport|BP,GO:0010106|cellular response to iron ion starvation|BP,GO:0010167|response to nitrate|BP,GO:0015301|anion:anion antiporter activity|MF,GO:0015706|nitrate transport|BP,GO:0046715|active borate transmembrane transporter activity|MF,GO:0048364|root development|BP,GO:0052541|plant-type cell wall cellulose metabolic process|BP,GO:0052546|c…
AT5G50540	AT5G50540.1	.	80.2163	0.819958	0.301754	2.7173	0.00658161	0.0274458	NA
AT5G46080	AT5G46080.1	.	285.029	0.814223	0.186735	4.36032	1.2987e-05	0.000108395	NA
AT1G78070	AT1G78070.1,AT1G78070.2,AT1G78070.3	.	1810.87	0.81382	0.158919	5.12098	3.03954e-07	3.30637e-06	NA
AT5G23480	AT5G23480.3,AT5G23480.2,AT5G23480.4,AT5G23480.5,AT5G23480.1,AT5G23480.6	.	83.2438	0.811998	0.260518	3.11686	0.00182788	0.00918641	NA
AT2G18100	AT2G18100.2,AT2G18100.3,AT2G18100.1,AT2G18100.4	.	95.4652	0.81186	0.291961	2.78071	0.00542395	0.0232818	NA
AT5G54170	AT5G54170.1	.	7220.11	0.810675	0.264965	3.05955	0.00221666	0.0108683	NA
AT4G31500	AT4G31500.1	CYP83B1	14236	0.807495	0.13186	6.12386	9.13327e-10	1.347e-08	GO:0000096|sulfur amino acid metabolic process|BP,GO:0000162|tryptophan biosynthetic process|BP,GO:0005739|mitochondrion|CC,GO:0005783|endoplasmic reticulum|CC,GO:0005886|plasma membrane|CC,GO:0006520|cellular amino acid metabolic process|BP,GO:0006546|glycine catabolic process|BP,GO:0006569|tryptophan catabolic process|BP,GO:0006636|unsaturated fatty acid biosynthetic process|BP,GO:0006733|oxido…
AT4G23230	AT4G23230.1	CRK15	132.329	0.805627	0.277065	2.90772	0.00364074	0.0166801	GO:0005739|mitochondrion|CC,GO:0016301|kinase activity|MF
AT3G16690	AT3G16690.2,AT3G16690.1,AT3G16690.3	SWEET16	89.5657	0.804122	0.270415	2.97365	0.00294278	0.0139099	GO:0005886|plasma membrane|CC,GO:0005887|integral component of plasma membrane|CC,GO:0008150|biological_process|BP,GO:0016020|membrane|CC,GO:0051119|sugar transmembrane transporter activity|MF
AT3G44610	AT3G44610.1	.	269.468	0.803617	0.173756	4.62497	3.7465e-06	3.45601e-05	NA
AT2G34940	AT2G34940.1	VSR5	48.6169	0.80343	0.313345	2.56404	0.0103462	0.0401366	GO:0005794|Golgi apparatus|CC,GO:0005887|integral component of plasma membrane|CC,GO:0006623|protein targeting to vacuole|BP,GO:0009627|systemic acquired resistance|BP,GO:0009697|salicylic acid biosynthetic process|BP,GO:0017119|Golgi transport complex|CC
AT1G29280	AT1G29280.1	WRKY65	78.7641	0.801034	0.322284	2.48549	0.0129373	0.0483218	GO:0000041|transition metal ion transport|BP,GO:0003700|DNA-binding transcription factor activity|MF,GO:0005634|nucleus|CC,GO:0006355|regulation of transcription, DNA-templated|BP,GO:0006826|iron ion transport|BP,GO:0010106|cellular response to iron ion starvation|BP,GO:0010167|response to nitrate|BP,GO:0015698|inorganic anion transport|BP,GO:0015706|nitrate transport|BP
AT3G47830	AT3G47830.1	.	56.9178	0.800321	0.289726	2.76234	0.00573891	0.0244438	NA
AT1G73480	AT1G73480.1	.	1787.95	0.796991	0.222879	3.5759	0.000349029	0.00214316	NA
AT4G12000	AT4G12000.1,AT4G12000.2,AT4G12000.3	.	316.753	0.796082	0.217333	3.66296	0.000249315	0.00159332	NA
AT2G34090	AT2G34090.1,AT2G34090.2,AT2G34090.3,AT2G34090.4,AT2G34090.5	MEE18	251.103	0.794597	0.191987	4.1388	3.49126e-05	0.000267264	GO:0003674|molecular_function|MF,GO:0005575|cellular_component|CC,GO:0009793|embryo development ending in seed dormancy|BP,GO:0048868|pollen tube development|BP
AT1G76980	AT1G76980.1,AT1G76980.2	.	226.064	0.792442	0.152029	5.21245	1.86359e-07	2.10708e-06	NA
AT4G25070	AT4G25070.2,AT4G25070.1	.	199.745	0.784632	0.275728	2.84567	0.00443174	0.0195978	NA
AT5G27520	AT5G27520.1	PNC2	1222.83	0.784628	0.210234	3.73216	0.000189848	0.00125092	GO:0005347|ATP transmembrane transporter activity|MF,GO:0005739|mitochondrion|CC,GO:0005743|mitochondrial inner membrane|CC,GO:0005777|peroxisome|CC,GO:0006612|protein targeting to membrane|BP,GO:0006635|fatty acid beta-oxidation|BP,GO:0006810|transport|BP,GO:0006839|mitochondrial transport|BP,GO:0009414|response to water deprivation|BP,GO:0009611|response to wounding|BP,GO:0009620|response to fu…
AT1G18210	AT1G18210.2,AT1G18210.1	CML27	3636.1	0.784622	0.171743	4.56857	4.9107e-06	4.45004e-05	NA
AT4G23150	AT4G23150.1	CRK7	143.515	0.782347	0.28852	2.71159	0.00669617	0.0278499	GO:0005576|extracellular region|CC,GO:0009627|systemic acquired resistance|BP,GO:0009697|salicylic acid biosynthetic process|BP,GO:0016301|kinase activity|MF,GO:0034976|response to endoplasmic reticulum stress|BP
AT1G06440	AT1G06440.1	.	118.11	0.781229	0.227747	3.43026	0.000603013	0.00348753	NA
AT1G34180	AT1G34180.1,AT1G34180.3,AT1G34180.4,AT1G34180.2	anac016	210.931	0.780858	0.23351	3.344	0.000825788	0.00459782	GO:0003700|DNA-binding transcription factor activity|MF,GO:0005634|nucleus|CC,GO:0007275|multicellular organism development|BP,GO:0010200|response to chitin|BP
AT4G25030	AT4G25030.1,AT4G25030.2	.	8357.27	0.778668	0.127641	6.10043	1.05785e-09	1.55058e-08	NA
AT3G48320	AT3G48320.1	CYP71A21	1229.85	0.775692	0.166745	4.65197	3.28785e-06	3.06621e-05	GO:0019825|oxygen binding|MF
AT1G32350	AT1G32350.1,AT1G32350.2	AOX3	283.817	0.773384	0.283953	2.72364	0.00645672	0.0270167	GO:0005739|mitochondrion|CC,GO:0009723|response to ethylene|BP,GO:0009738|abscisic acid-activated signaling pathway|BP,GO:0009916|alternative oxidase activity|MF,GO:0035556|intracellular signal transduction|BP,GO:0055114|oxidation-reduction process|BP
AT1G21130	AT1G21130.1,AT1G21130.2	IGMT4	19196.9	0.773017	0.151021	5.1186	3.07815e-07	3.34508e-06	GO:0005634|nucleus|CC,GO:0005829|cytosol|CC
AT1G23410	AT1G23410.1	RPS27AA	496.82	0.771538	0.207439	3.71935	0.000199738	0.00130789	NA
AT1G63090	AT1G63090.1	PP2A11	1135.86	0.770636	0.215751	3.57187	0.000354439	0.00216975	GO:0005634|nucleus|CC,GO:0030246|carbohydrate binding|MF
AT1G64280	AT1G64280.1	NPR1	2973.62	0.770555	0.134479	5.72994	1.00466e-08	1.33791e-07	GO:0000165|MAPK cascade|BP,GO:0002679|respiratory burst involved in defense response|BP,GO:0005515|protein binding|MF,GO:0005634|nucleus|CC,GO:0005737|cytoplasm|CC,GO:0006355|regulation of transcription, DNA-templated|BP,GO:0006612|protein targeting to membrane|BP,GO:0007154|cell communication|BP,GO:0008219|cell death|BP,GO:0009408|response to heat|BP,GO:0009409|response to cold|BP,GO:0009410|res…
AT3G13050	AT3G13050.1,AT3G13050.2,AT3G13050.3,AT3G13050.4	2021-10-07	343.468	0.770366	0.176906	4.35465	1.33278e-05	0.000110946	GO:0005351|carbohydrate:proton symporter activity|MF,GO:0005886|plasma membrane|CC,GO:0006612|protein targeting to membrane|BP,GO:0006865|amino acid transport|BP,GO:0009693|ethylene biosynthetic process|BP,GO:0009827|plant-type cell wall modification|BP,GO:0009860|pollen tube growth|BP,GO:0009863|salicylic acid mediated signaling pathway|BP,GO:0009867|jasmonic acid mediated signaling pathway|BP,G…
AT5G26670	AT5G26670.2,AT5G26670.1,AT5G26670.3,AT5G26670.4	PAE10	258.834	0.768747	0.288501	2.66463	0.00770734	0.0314515	NA
AT5G53590	AT5G53590.1	.	161.92	0.767325	0.195945	3.91602	9.00234e-05	0.000634211	GO:0003674|molecular_function|MF,GO:0009733|response to auxin|BP
AT3G47080	AT3G47080.1	.	3078.82	0.767317	0.147863	5.18938	2.10992e-07	2.36622e-06	NA
AT4G30270	AT4G30270.1	XTH24	20062.7	0.765516	0.185229	4.1328	3.58369e-05	0.000273676	GO:0005576|extracellular region|CC,GO:0005618|cell wall|CC,GO:0005737|cytoplasm|CC,GO:0005794|Golgi apparatus|CC,GO:0005886|plasma membrane|CC,GO:0007568|aging|BP,GO:0009505|plant-type cell wall|CC,GO:0009739|response to gibberellin|BP,GO:0009740|gibberellic acid mediated signaling pathway|BP,GO:0009741|response to brassinosteroid|BP,GO:0009828|plant-type cell wall loosening|BP,GO:0016762|xyloglu…
AT2G35980	AT2G35980.1	NHL10	132.942	0.76449	0.308753	2.47606	0.0132841	0.049375	GO:0000165|MAPK cascade|BP,GO:0002679|respiratory burst involved in defense response|BP,GO:0003674|molecular_function|MF,GO:0005739|mitochondrion|CC,GO:0006612|protein targeting to membrane|BP,GO:0009507|chloroplast|CC,GO:0009862|systemic acquired resistance, salicylic acid mediated signaling pathway|BP,GO:0009867|jasmonic acid mediated signaling pathway|BP,GO:0010150|leaf senescence|BP,GO:001020…
AT1G33770	AT1G33770.1	.	734.033	0.764136	0.252627	3.02476	0.00248834	0.0119876	NA
AT1G62300	AT1G62300.1	WRKY6	1015.17	0.761843	0.139319	5.46835	4.54255e-08	5.5879e-07	GO:0002679|respiratory burst involved in defense response|BP,GO:0003700|DNA-binding transcription factor activity|MF,GO:0005515|protein binding|MF,GO:0005634|nucleus|CC,GO:0006355|regulation of transcription, DNA-templated|BP,GO:0009407|toxin catabolic process|BP,GO:0010200|response to chitin|BP,GO:0010583|response to cyclopentenone|BP,GO:0016036|cellular response to phosphate starvation|BP,GO:00…
AT3G10500	AT3G10500.1,AT3G10500.2	NAC053	1304.96	0.760872	0.139843	5.4409	5.30122e-08	6.47787e-07	GO:0003700|DNA-binding transcription factor activity|MF,GO:0005634|nucleus|CC,GO:0005737|cytoplasm|CC,GO:0005886|plasma membrane|CC,GO:0007275|multicellular organism development|BP,GO:0009407|toxin catabolic process|BP,GO:0009819|drought recovery|BP,GO:0010150|leaf senescence|BP,GO:0010583|response to cyclopentenone|BP,GO:0045893|positive regulation of transcription, DNA-templated|BP,GO:2000377|r…
AT2G38760	AT2G38760.1	ANN3	255.723	0.760092	0.271966	2.7948	0.00519314	0.022431	GO:0005509|calcium ion binding|MF,GO:0005544|calcium-dependent phospholipid binding|MF,GO:0005773|vacuole|CC,GO:0009408|response to heat|BP,GO:0009409|response to cold|BP,GO:0009414|response to water deprivation|BP,GO:0009507|chloroplast|CC,GO:0009651|response to salt stress|BP,GO:0009986|cell surface|CC
AT5G24810	AT5G24810.1,AT5G24810.2	.	5090.61	0.759598	0.184303	4.12146	3.76483e-05	0.000286026	NA
AT1G56120	AT1G56120.2,AT1G56120.3,AT1G56120.1	.	370.647	0.758409	0.144901	5.23398	1.65899e-07	1.88734e-06	NA
AT5G54860	AT5G54860.1	.	642.419	0.756625	0.147274	5.13755	2.78349e-07	3.0534e-06	NA
AT5G24200	AT5G24200.1,AT5G24200.2,AT5G24200.3	.	90.9347	0.755859	0.255255	2.96119	0.00306453	0.0144052	NA
AT2G29720	AT2G29720.1	CTF2B	934.267	0.755265	0.183906	4.1068	4.01183e-05	0.000303227	GO:0004497|monooxygenase activity|MF
AT2G47680	AT2G47680.1	.	333.147	0.754682	0.191626	3.9383	8.20611e-05	0.000581828	NA
AT1G21250	AT1G21250.1	WAK1	8465.74	0.753017	0.171252	4.39712	1.09698e-05	9.29279e-05	GO:0000165|MAPK cascade|BP,GO:0005515|protein binding|MF,GO:0005576|extracellular region|CC,GO:0005773|vacuole|CC,GO:0005886|plasma membrane|CC,GO:0006612|protein targeting to membrane|BP,GO:0007166|cell surface receptor signaling pathway|BP,GO:0009505|plant-type cell wall|CC,GO:0009615|response to virus|BP,GO:0009627|systemic acquired resistance|BP,GO:0009751|response to salicylic acid|BP,GO:000…
AT1G67310	AT1G67310.1	CAMTA4	3190.91	0.750566	0.130761	5.74	9.46777e-09	1.26541e-07	NA
AT3G23120	AT3G23120.1	AtRLP38	228.425	0.747822	0.298391	2.50618	0.0122042	0.0460824	GO:0005886|plasma membrane|CC,GO:0006952|defense response|BP,GO:0007165|signal transduction|BP,GO:0016301|kinase activity|MF
AT3G57360	AT3G57360.1	.	66.7063	0.746315	0.275338	2.71054	0.00671733	0.0279273	NA
AT1G13970	AT1G13970.1	.	70.3121	0.745747	0.277073	2.69152	0.00711282	0.0293507	NA
AT2G17705	AT2G17705.1	.	1067.78	0.745612	0.15121	4.93097	8.1823e-07	8.37681e-06	NA
AT3G19830	AT3G19830.3,AT3G19830.1,AT3G19830.2,AT3G19830.4	NTMC2TYPE5.2	1369.53	0.744631	0.183574	4.05629	4.98584e-05	0.000369762	GO:0005886|plasma membrane|CC,GO:0008150|biological_process|BP
AT3G21110	AT3G21110.1,AT3G21110.2,AT3G21110.3	PUR7	891.568	0.743854	0.169772	4.38148	1.17874e-05	9.91695e-05	GO:0004639|phosphoribosylaminoimidazolesuccinocarboxamide synthase activity|MF,GO:0006164|purine nucleotide biosynthetic process|BP,GO:0009407|toxin catabolic process|BP,GO:0009507|chloroplast|CC,GO:0009570|chloroplast stroma|CC,GO:0009733|response to auxin|BP
AT4G16807	AT4G16807.1	.	90.014	0.740824	0.239464	3.09367	0.00197694	0.00983706	NA
AT2G46430	AT2G46430.2,AT2G46430.1	CNGC3	1438.92	0.740296	0.167367	4.42318	9.726e-06	8.31888e-05	GO:0005216|ion channel activity|MF,GO:0005516|calmodulin binding|MF,GO:0005886|plasma membrane|CC,GO:0030551|cyclic nucleotide binding|MF
AT5G20480	AT5G20480.2,AT5G20480.1	EFR	579.532	0.740166	0.204686	3.61611	0.000299067	0.00186594	GO:0000165|MAPK cascade|BP,GO:0002764|immune response-regulating signaling pathway|BP,GO:0004674|protein serine/threonine kinase activity|MF,GO:0005515|protein binding|MF,GO:0005524|ATP binding|MF,GO:0005886|plasma membrane|CC,GO:0006468|protein phosphorylation|BP,GO:0006612|protein targeting to membrane|BP,GO:0007169|transmembrane receptor protein tyrosine kinase signaling pathway|BP,GO:0009581|…
AT2G20610	AT2G20610.1,AT2G20610.2	SUR1	4432.89	0.736769	0.151562	4.86118	1.1669e-06	1.1713e-05	GO:0000096|sulfur amino acid metabolic process|BP,GO:0001560|regulation of cell growth by extracellular stimulus|BP,GO:0005737|cytoplasm|CC,GO:0006098|pentose-phosphate shunt|BP,GO:0006520|cellular amino acid metabolic process|BP,GO:0006546|glycine catabolic process|BP,GO:0006569|tryptophan catabolic process|BP,GO:0006636|unsaturated fatty acid biosynthetic process|BP,GO:0006733|oxidoreduction co…
AT1G11310	AT1G11310.1,AT1G11310.3,AT1G11310.2	MLO2	10833.8	0.736506	0.101581	7.25044	4.15418e-13	8.15083e-12	GO:0000165|MAPK cascade|BP,GO:0005516|calmodulin binding|MF,GO:0005794|Golgi apparatus|CC,GO:0005886|plasma membrane|CC,GO:0006612|protein targeting to membrane|BP,GO:0006952|defense response|BP,GO:0008219|cell death|BP,GO:0009506|plasmodesma|CC,GO:0009595|detection of biotic stimulus|BP,GO:0009617|response to bacterium|BP,GO:0009620|response to fungus|BP,GO:0009697|salicylic acid biosynthetic pr…
AT1G10155	AT1G10155.1	ATPP2-A10	114.353	0.736305	0.217868	3.3796	0.000725925	0.00409861	GO:0003674|molecular_function|MF,GO:0005634|nucleus|CC,GO:0008150|biological_process|BP
AT3G07390	AT3G07390.1,AT3G07390.2	AIR12	1266.93	0.73567	0.15907	4.62481	3.74946e-06	3.45674e-05	GO:0005201|extracellular matrix structural constituent|MF,GO:0005576|extracellular region|CC,GO:0005886|plasma membrane|CC,GO:0006007|glucose catabolic process|BP,GO:0009733|response to auxin|BP,GO:0010102|lateral root morphogenesis|BP,GO:0030198|extracellular matrix organization|BP,GO:0031225|anchored component of membrane|CC,GO:0046658|anchored component of plasma membrane|CC
AT2G37110	AT2G37110.1	.	2631.44	0.732189	0.106624	6.86702	6.55572e-12	1.17466e-10	NA
AT1G10520	AT1G10520.1,AT1G10520.2	POLL	61.6317	0.731576	0.295869	2.47264	0.0134121	0.0497921	GO:0003887|DNA-directed DNA polymerase activity|MF,GO:0005634|nucleus|CC,GO:0006289|nucleotide-excision repair|BP,GO:0006302|double-strand break repair|BP,GO:0006303|double-strand break repair via nonhomologous end joining|BP,GO:0007062|sister chromatid cohesion|BP,GO:0007131|reciprocal meiotic recombination|BP,GO:0010224|response to UV-B|BP,GO:0033044|regulation of chromosome organization|BP,GO:…
AT2G29120	AT2G29120.1	GLR2.7	1623.65	0.731449	0.127045	5.7574	8.54204e-09	1.14723e-07	GO:0005217|intracellular ligand-gated ion channel activity|MF,GO:0005634|nucleus|CC,GO:0005773|vacuole|CC,GO:0006874|cellular calcium ion homeostasis|BP,GO:0009416|response to light stimulus|BP,GO:0009627|systemic acquired resistance|BP,GO:0034976|response to endoplasmic reticulum stress|BP
AT2G01890	AT2G01890.1,AT2G01890.3,AT2G01890.2	PAP8	151.722	0.731126	0.272781	2.68026	0.0073564	0.0302541	GO:0003993|acid phosphatase activity|MF,GO:0004722|protein serine/threonine phosphatase activity|MF,GO:0005576|extracellular region|CC,GO:0010167|response to nitrate|BP,GO:0015706|nitrate transport|BP,GO:0016311|dephosphorylation|BP
AT3G26450	AT3G26450.1	.	7367.75	0.730678	0.170672	4.28119	1.85899e-05	0.000150277	NA
AT4G22980	AT4G22980.1	.	163.418	0.728813	0.227761	3.19991	0.00137472	0.00720049	NA
AT3G28660	AT3G28660.1	PCMP-E80	120.807	0.727937	0.252848	2.87895	0.00399004	0.0179865	NA
AT2G44290	AT2G44290.1	YLS3	1956.44	0.727234	0.19943	3.64656	0.000265779	0.00168396	NA
AT1G07390	AT1G07390.4,AT1G07390.5,AT1G07390.1,AT1G07390.3,AT1G07390.2	AtRLP1	164.163	0.723815	0.209427	3.45617	0.000547912	0.00320069	GO:0006457|protein folding|BP,GO:0006857|oligopeptide transport|BP,GO:0007165|signal transduction|BP,GO:0009408|response to heat|BP,GO:0009644|response to high light intensity|BP,GO:0034976|response to endoplasmic reticulum stress|BP,GO:0042542|response to hydrogen peroxide|BP
AT2G15220	AT2G15220.1	.	82.1412	0.723774	0.265988	2.72107	0.00650701	0.027185	NA
AT5G08490	AT5G08490.1,AT5G08490.2,AT5G08490.3,AT5G08490.5,AT5G08490.4,AT5G08490.6,AT5G08490.7,AT5G08490.8	PCMP-E32	86.8916	0.721406	0.273171	2.64086	0.00826965	0.0333701	GO:0003674|molecular_function|MF,GO:0005739|mitochondrion|CC,GO:0009414|response to water deprivation|BP,GO:0009737|response to abscisic acid|BP,GO:0080156|mitochondrial mRNA modification|BP
AT2G44200	AT2G44200.1	.	4086.35	0.720619	0.146085	4.93288	8.10265e-07	8.30681e-06	NA
AT2G31870	AT2G31870.2,AT2G31870.1	PARG1	238.929	0.720524	0.205314	3.50938	0.000449159	0.00267474	GO:0004649|poly(ADP-ribose) glycohydrolase activity|MF,GO:0005634|nucleus|CC,GO:0006970|response to osmotic stress|BP,GO:0006979|response to oxidative stress|BP,GO:0009414|response to water deprivation|BP,GO:0050832|defense response to fungus|BP,GO:0090332|stomatal closure|BP
AT5G15340	AT5G15340.1	PCMP-H91	82.861	0.720278	0.259922	2.77113	0.00558623	0.0238763	NA
AT3G54320	AT3G54320.3,AT3G54320.4,AT3G54320.1,AT3G54320.5,AT3G54320.2	WRI1	628.416	0.71983	0.145679	4.94122	7.76359e-07	7.98886e-06	GO:0003677|DNA binding|MF,GO:0003700|DNA-binding transcription factor activity|MF,GO:0005634|nucleus|CC,GO:0006109|regulation of carbohydrate metabolic process|BP,GO:0006110|regulation of glycolytic process|BP,GO:0006355|regulation of transcription, DNA-templated|BP,GO:0006629|lipid metabolic process|BP,GO:0008610|lipid biosynthetic process|BP,GO:0009744|response to sucrose|BP,GO:0019432|triglyce…
AT1G16060	AT1G16060.1,AT1G16060.3,AT1G16060.4,AT1G16060.2,AT1G16060.5,AT1G16060.6,AT1G16060.7	ADAP	323.939	0.718954	0.260366	2.76132	0.00575688	0.0245108	GO:0000981|DNA-binding transcription factor activity, RNA polymerase II-specific|MF,GO:0003677|DNA binding|MF,GO:0003700|DNA-binding transcription factor activity|MF,GO:0005634|nucleus|CC,GO:0006355|regulation of transcription, DNA-templated|BP,GO:0009414|response to water deprivation|BP,GO:0009651|response to salt stress|BP,GO:0009737|response to abscisic acid|BP,GO:0009887|animal organ morphoge…
AT1G53600	AT1G53600.1,AT1G53600.2	PCMP-E63	75.681	0.718856	0.276542	2.59944	0.00933751	0.0368315	NA
AT1G07220	AT1G07220.1	.	657.324	0.718745	0.134691	5.33623	9.48967e-08	1.11638e-06	NA
AT3G61670	AT3G61670.1,AT3G61670.2	.	2014.69	0.715284	0.129979	5.50307	3.73227e-08	4.64024e-07	NA
AT5G22060	AT5G22060.1	ATJ2	7931.12	0.714704	0.120167	5.94761	2.72086e-09	3.83612e-08	GO:0005737|cytoplasm|CC,GO:0005829|cytosol|CC,GO:0005886|plasma membrane|CC,GO:0006457|protein folding|BP,GO:0006499|N-terminal protein myristoylation|BP,GO:0009408|response to heat|BP,GO:0009506|plasmodesma|CC,GO:0009644|response to high light intensity|BP,GO:0042542|response to hydrogen peroxide|BP
AT1G59620	AT1G59620.1,AT1G59620.2	CW9	1499.02	0.713975	0.170009	4.19963	2.67355e-05	0.000209312	GO:0005575|cellular_component|CC,GO:0006952|defense response|BP
AT5G47730	AT5G47730.2,AT5G47730.1,AT5G47730.3,AT5G47730.4	.	1344.55	0.713275	0.138048	5.16687	2.38049e-07	2.64263e-06	NA
AT4G30530	AT4G30530.1	GGP1	14641.9	0.710771	0.141745	5.01445	5.31852e-07	5.61137e-06	GO:0003824|catalytic activity|MF,GO:0005737|cytoplasm|CC,GO:0005829|cytosol|CC,GO:0006569|tryptophan catabolic process|BP,GO:0006749|glutathione metabolic process|BP,GO:0008233|peptidase activity|MF,GO:0009684|indoleacetic acid biosynthetic process|BP,GO:0019760|glucosinolate metabolic process|BP,GO:0034722|gamma-glutamyl-peptidase activity|MF
AT1G69520	AT1G69520.2,AT1G69520.1	.	371.105	0.710448	0.225214	3.15455	0.00160744	0.00821366	NA
AT2G46600	AT2G46600.1	KIC	6525.01	0.709721	0.182823	3.88202	0.000103593	0.000721298	NA
AT5G66130	AT5G66130.1,AT5G66130.2	RAD17	419.643	0.708095	0.145725	4.85912	1.17907e-06	1.18244e-05	GO:0005634|nucleus|CC,GO:0006259|DNA metabolic process|BP,GO:0006282|regulation of DNA repair|BP,GO:0006355|regulation of transcription, DNA-templated|BP,GO:0033044|regulation of chromosome organization|BP,GO:0043687|post-translational protein modification|BP,GO:0045893|positive regulation of transcription, DNA-templated|BP
AT4G23450	AT4G23450.1,AT4G23450.3,AT4G23450.5,AT4G23450.2,AT4G23450.6,AT4G23450.4	AIRP1	72.8651	0.707941	0.2583	2.74077	0.0061295	0.0258433	GO:0004842|ubiquitin-protein transferase activity|MF,GO:0005515|protein binding|MF,GO:0005634|nucleus|CC,GO:0005737|cytoplasm|CC,GO:0006914|autophagy|BP,GO:0008270|zinc ion binding|MF,GO:0009414|response to water deprivation|BP,GO:0009737|response to abscisic acid|BP,GO:0009789|positive regulation of abscisic acid-activated signaling pathway|BP,GO:0010286|heat acclimation|BP,GO:0010729|positive r…
AT4G12040	AT4G12040.1,AT4G12040.2	SAP7	3308.01	0.707153	0.165858	4.2636	2.01157e-05	0.000161371	GO:0005634|nucleus|CC,GO:0008150|biological_process|BP,GO:0009506|plasmodesma|CC,GO:0010200|response to chitin|BP,GO:0048193|Golgi vesicle transport|BP
AT1G28190	AT1G28190.1	.	1210.85	0.706144	0.150746	4.68433	2.80876e-06	2.65415e-05	NA
AT2G46440	AT2G46440.1,AT2G46440.2	CNGC11	2267.78	0.705993	0.132774	5.31725	1.05346e-07	1.22819e-06	GO:0005216|ion channel activity|MF,GO:0005261|cation channel activity|MF,GO:0005516|calmodulin binding|MF,GO:0005886|plasma membrane|CC,GO:0009620|response to fungus|BP,GO:0030551|cyclic nucleotide binding|MF
AT3G23920	AT3G23920.1	BAM1	14067.5	0.705283	0.21954	3.21254	0.00131566	0.00692396	GO:0005634|nucleus|CC,GO:0005829|cytosol|CC,GO:0005983|starch catabolic process|BP,GO:0009414|response to water deprivation|BP,GO:0009507|chloroplast|CC,GO:0016161|beta-amylase activity|MF
AT1G68340	AT1G68340.2,AT1G68340.1,AT1G68340.3	.	604.268	0.70506	0.15001	4.70007	2.60067e-06	2.47445e-05	NA
AT5G53760	AT5G53760.2,AT5G53760.1	MLO11	359.883	0.704644	0.176003	4.00359	6.23876e-05	0.000454145	GO:0005516|calmodulin binding|MF,GO:0005634|nucleus|CC,GO:0005886|plasma membrane|CC,GO:0006952|defense response|BP,GO:0008219|cell death|BP
AT3G63480	AT3G63480.2,AT3G63480.1	.	158.374	0.704559	0.190973	3.68931	0.000224865	0.00145602	NA
AT1G08940	AT1G08940.1	.	728.2	0.704172	0.200129	3.51859	0.000433846	0.00259399	NA
AT5G49410	AT5G49410.1,AT5G49410.2	.	177.837	0.704028	0.237529	2.96397	0.00303698	0.014294	NA
AT1G45201	AT1G45201.3,AT1G45201.1,AT1G45201.2	ATTLL1	4194.05	0.700767	0.198044	3.53845	0.000402489	0.00242625	GO:0004806|triglyceride lipase activity|MF,GO:0005773|vacuole|CC,GO:0006629|lipid metabolic process|BP,GO:0009507|chloroplast|CC,GO:0016020|membrane|CC
AT5G14730	AT5G14730.1	.	240.612	0.699484	0.168899	4.14144	3.45132e-05	0.000264573	NA
AT1G71100	AT1G71100.1	RPI1	2413.42	0.699217	0.121307	5.76402	8.21326e-09	1.10509e-07	GO:0005737|cytoplasm|CC,GO:0005829|cytosol|CC,GO:0009611|response to wounding|BP,GO:0009620|response to fungus|BP,GO:0009695|jasmonic acid biosynthetic process|BP,GO:0009753|response to jasmonic acid|BP,GO:0030244|cellulose biosynthetic process|BP,GO:0046109|uridine biosynthetic process|BP,GO:0080167|response to karrikin|BP
AT4G01870	AT4G01870.2,AT4G01870.1	.	3842.65	0.698234	0.154657	4.51471	6.34024e-06	5.62776e-05	NA
AT1G56580	AT1G56580.1	SVB	5183.42	0.697707	0.243261	2.86814	0.00412894	0.0184924	GO:0005737|cytoplasm|CC,GO:0010090|trichome morphogenesis|BP,GO:0042546|cell wall biogenesis|BP
AT1G23830	AT1G23830.1	.	172.306	0.697362	0.184892	3.77173	0.000162123	0.00108572	NA
AT1G20350	AT1G20350.1	TIM17-1	228.13	0.696405	0.206337	3.37509	0.000737909	0.00415777	GO:0005739|mitochondrion|CC,GO:0005744|TIM23 mitochondrial import inner membrane translocase complex|CC,GO:0009693|ethylene biosynthetic process|BP,GO:0015031|protein transport|BP,GO:0015450|P-P-bond-hydrolysis-driven protein transmembrane transporter activity|MF
AT1G01140	AT1G01140.1,AT1G01140.3,AT1G01140.2	CIPK9	4457.32	0.69514	0.256283	2.71239	0.00667992	0.0277927	GO:0005515|protein binding|MF,GO:0005737|cytoplasm|CC,GO:0005886|plasma membrane|CC,GO:0009409|response to cold|BP,GO:0009611|response to wounding|BP,GO:0009651|response to salt stress|BP,GO:0010555|response to mannitol|BP,GO:0016301|kinase activity|MF,GO:0043266|regulation of potassium ion transport|BP,GO:0051365|cellular response to potassium ion starvation|BP,GO:0055075|potassium ion homeostas…
AT2G30100	AT2G30100.1	.	3129.44	0.694969	0.21107	3.2926	0.000992657	0.00540966	NA
AT3G46870	AT3G46870.1,AT3G46870.2	.	374.746	0.693527	0.188829	3.67278	0.000239924	0.00154088	NA
AT1G19340	AT1G19340.1	.	115.999	0.691683	0.244522	2.82871	0.00467361	0.0204813	NA
AT1G02705	AT1G02705.1	.	335.851	0.690733	0.262053	2.63585	0.00839267	0.0337631	NA
AT5G06860	AT5G06860.1	PGIP1	900.781	0.689443	0.161789	4.26137	2.03182e-05	0.0001627	GO:0000165|MAPK cascade|BP,GO:0005576|extracellular region|CC,GO:0005618|cell wall|CC,GO:0005794|Golgi apparatus|CC,GO:0006612|protein targeting to membrane|BP,GO:0006865|amino acid transport|BP,GO:0006952|defense response|BP,GO:0007154|cell communication|BP,GO:0007165|signal transduction|BP,GO:0009409|response to cold|BP,GO:0009505|plant-type cell wall|CC,GO:0009506|plasmodesma|CC,GO:0009738|abs…
AT1G70140	AT1G70140.1	FH8	383.049	0.68942	0.197351	3.49337	0.00047697	0.00282512	GO:0000278|mitotic cell cycle|BP,GO:0002679|respiratory burst involved in defense response|BP,GO:0003779|actin binding|MF,GO:0005522|profilin binding|MF,GO:0005886|plasma membrane|CC,GO:0005911|cell-cell junction|CC,GO:0006396|RNA processing|BP,GO:0006865|amino acid transport|BP,GO:0009407|toxin catabolic process|BP,GO:0009932|cell tip growth|BP,GO:0010200|response to chitin|BP,GO:0010583|respons…
AT3G25900	AT3G25900.1,AT3G25900.3,AT3G25900.2	HMT-1	101.077	0.68848	0.262147	2.62632	0.00863147	0.0344962	GO:0005737|cytoplasm|CC,GO:0008898|S-adenosylmethionine-homocysteine S-methyltransferase activity|MF,GO:0009086|methionine biosynthetic process|BP
AT3G51890	AT3G51890.1	.	1651.62	0.688	0.152468	4.51242	6.40928e-06	5.68447e-05	GO:0005634|nucleus|CC,GO:0030968|endoplasmic reticulum unfolded protein response|BP
AT1G66920	AT1G66920.2,AT1G66920.3,AT1G66920.1	LRK10L-2.4	379.964	0.687183	0.176718	3.88857	0.000100835	0.000703654	NA
AT3G22840	AT3G22840.1	ELIP1	95.1258	0.686701	0.268441	2.55811	0.0105243	0.0407134	GO:0009409|response to cold|BP,GO:0009411|response to UV|BP,GO:0009507|chloroplast|CC,GO:0009535|chloroplast thylakoid membrane|CC,GO:0009718|anthocyanin-containing compound biosynthetic process|BP,GO:0009744|response to sucrose|BP,GO:0009813|flavonoid biosynthetic process|BP,GO:0010030|positive regulation of seed germination|BP,GO:0010117|photoprotection|BP,GO:0010224|response to UV-B|BP,GO:0010…
AT3G57540	AT3G57540.1	REM4.1	238.014	0.686691	0.192975	3.55845	0.000373047	0.00226608	NA
AT5G58350	AT5G58350.1	WNK4	1605.8	0.685239	0.110164	6.22015	4.9667e-10	7.51571e-09	GO:0004672|protein kinase activity|MF,GO:0004674|protein serine/threonine kinase activity|MF,GO:0005634|nucleus|CC,GO:0005737|cytoplasm|CC,GO:0006468|protein phosphorylation|BP,GO:0010260|animal organ senescence|BP,GO:0016036|cellular response to phosphate starvation|BP,GO:0016301|kinase activity|MF,GO:0019375|galactolipid biosynthetic process|BP,GO:0042631|cellular response to water deprivation|…
AT2G16870	AT2G16870.2,AT2G16870.3,AT2G16870.1	.	338.153	0.684476	0.191917	3.56652	0.000361756	0.00221049	NA
AT4G23170	AT4G23170.1	CRK9	1138.68	0.683616	0.122635	5.57439	2.48397e-08	3.1612e-07	GO:0004672|protein kinase activity|MF,GO:0005576|extracellular region|CC,GO:0009751|response to salicylic acid|BP,GO:0012501|programmed cell death|BP,GO:0048046|apoplast|CC
AT2G18090	AT2G18090.2,AT2G18090.1	.	1965.84	0.683389	0.114141	5.98721	2.13466e-09	3.04265e-08	NA
AT3G14620	AT3G14620.1	CYP72A8	3553.88	0.683192	0.0948494	7.20291	5.89404e-13	1.14225e-11	GO:0007623|circadian rhythm|BP,GO:0019825|oxygen binding|MF
AT4G25020	AT4G25020.1	.	422.653	0.682727	0.191409	3.56685	0.000361302	0.0022087	NA
AT2G37710	AT2G37710.1	LECRK41	4351.19	0.682508	0.162629	4.19672	2.70803e-05	0.000211858	GO:0000165|MAPK cascade|BP,GO:0005886|plasma membrane|CC,GO:0006355|regulation of transcription, DNA-templated|BP,GO:0006612|protein targeting to membrane|BP,GO:0006995|cellular response to nitrogen starvation|BP,GO:0009617|response to bacterium|BP,GO:0009627|systemic acquired resistance|BP,GO:0009697|salicylic acid biosynthetic process|BP,GO:0009751|response to salicylic acid|BP,GO:0009862|syste…
AT1G23550	AT1G23550.1	SRO2	158.384	0.682167	0.223713	3.0493	0.00229375	0.0111957	GO:0005634|nucleus|CC,GO:0009407|toxin catabolic process|BP,GO:0010583|response to cyclopentenone|BP
AT1G01340	AT1G01340.2,AT1G01340.1	CNGC10	1265.92	0.681125	0.189254	3.59899	0.000319455	0.00198251	GO:0005216|ion channel activity|MF,GO:0005516|calmodulin binding|MF,GO:0005886|plasma membrane|CC,GO:0030551|cyclic nucleotide binding|MF
AT4G39940	AT4G39940.1	APK2	3129.6	0.680224	0.153694	4.42585	9.60654e-06	8.22944e-05	GO:0000103|sulfate assimilation|BP,GO:0004020|adenylylsulfate kinase activity|MF,GO:0005524|ATP binding|MF,GO:0006569|tryptophan catabolic process|BP,GO:0009507|chloroplast|CC,GO:0009536|plastid|CC,GO:0009684|indoleacetic acid biosynthetic process|BP,GO:0010439|regulation of glucosinolate biosynthetic process|BP,GO:0016301|kinase activity|MF,GO:0016310|phosphorylation|BP,GO:0016772|transferase ac…
AT4G05020	AT4G05020.1,AT4G05020.2	NDB2	1551.11	0.679856	0.139491	4.87385	1.09444e-06	1.10307e-05	GO:0005739|mitochondrion|CC,GO:0015036|disulfide oxidoreductase activity|MF,GO:0031314|extrinsic component of mitochondrial inner membrane|CC
AT4G20930	AT4G20930.1,AT4G20930.2	.	196.644	0.679852	0.219034	3.10386	0.00191013	0.00954547	NA
AT5G03390	AT5G03390.1	.	129.593	0.678996	0.21786	3.11666	0.00182914	0.00919064	NA
AT3G07090	AT3G07090.1,AT3G07090.2	.	727.894	0.678504	0.190572	3.56035	0.000370355	0.00225282	NA
AT3G17120	AT3G17120.4,AT3G17120.1,AT3G17120.5,AT3G17120.3,AT3G17120.2	.	699.98	0.673459	0.253874	2.65273	0.00798433	0.0324261	NA
AT5G01180	AT5G01180.1,AT5G01180.3,AT5G01180.2	NPF8.2	165.356	0.672794	0.202876	3.31628	0.000912236	0.00502344	GO:0005215|transporter activity|MF,GO:0005886|plasma membrane|CC,GO:0006857|oligopeptide transport|BP,GO:0009860|pollen tube growth|BP,GO:0016020|membrane|CC,GO:0042938|dipeptide transport|BP
AT4G21700	AT4G21700.1	.	573.83	0.670347	0.115525	5.80259	6.52969e-09	8.92148e-08	NA
AT1G07119	AT1G07119.1,AT1G07119.2,AT1G07119.3,AT1G07119.4,AT1G07119.5	.	104.011	0.668873	0.264238	2.53133	0.011363	0.0434029	NA
AT5G56010	AT5G56010.1	HSP90-3	16643.4	0.667553	0.231193	2.88743	0.00388406	0.0175913	GO:0005524|ATP binding|MF,GO:0005730|nucleolus|CC,GO:0005737|cytoplasm|CC,GO:0005794|Golgi apparatus|CC,GO:0005829|cytosol|CC,GO:0005886|plasma membrane|CC,GO:0006457|protein folding|BP,GO:0009408|response to heat|BP,GO:0016020|membrane|CC,GO:0071277|cellular response to calcium ion|BP
AT5G19070	AT5G19070.1,AT5G19070.2	.	629.626	0.666204	0.179761	3.70605	0.000210515	0.00137074	NA
AT5G27120	AT5G27120.1	NOP5-1	5162.91	0.665518	0.170488	3.9036	9.47728e-05	0.000664281	NA
AT1G18590	AT1G18590.1	SOT17	1520.82	0.665098	0.193238	3.44187	0.000577716	0.00335264	GO:0005737|cytoplasm|CC,GO:0006569|tryptophan catabolic process|BP,GO:0008146|sulfotransferase activity|MF,GO:0009684|indoleacetic acid biosynthetic process|BP,GO:0019344|cysteine biosynthetic process|BP,GO:0019761|glucosinolate biosynthetic process|BP,GO:0042742|defense response to bacterium|BP,GO:0047364|desulfoglucosinolate sulfotransferase activity|MF
AT5G10390	AT5G10390.1	HTR2	1026.4	0.661057	0.164591	4.01635	5.91057e-05	0.000431963	GO:0003677|DNA binding|MF,GO:0005634|nucleus|CC
AT4G29670	AT4G29670.1,AT4G29670.2	ACHT2	2297.96	0.658414	0.183404	3.58997	0.000330714	0.0020472	GO:0009507|chloroplast|CC,GO:0016671|oxidoreductase activity, acting on a sulfur group of donors, disulfide as acceptor|MF
AT1G08050	AT1G08050.1	.	446.813	0.657928	0.181397	3.62701	0.000286721	0.00180121	NA
AT1G67180	AT1G67180.2,AT1G67180.3,AT1G67180.1,AT1G67180.4,AT1G67180.5,AT1G67180.6,AT1G67180.7	.	115.921	0.657834	0.221337	2.97209	0.00295776	0.0139657	NA
AT4G30350	AT4G30350.1	SMXL2	3648.73	0.657319	0.149445	4.39841	1.09046e-05	9.25176e-05	GO:0005737|cytoplasm|CC,GO:0007623|circadian rhythm|BP,GO:1902347|response to strigolactone|BP
AT3G44730	AT3G44730.2,AT3G44730.3,AT3G44730.1,AT3G44730.4	ATKP1	248.499	0.656889	0.168928	3.88857	0.000100836	0.000703654	GO:0003777|microtubule motor activity|MF,GO:0005737|cytoplasm|CC,GO:0005739|mitochondrion|CC,GO:0009060|aerobic respiration|BP
AT5G04760	AT5G04760.1	.	2243.66	0.65646	0.151309	4.33854	1.43435e-05	0.000118864	NA
AT1G06640	AT1G06640.1,AT1G06640.3,AT1G06640.2	.	4249.02	0.655642	0.218577	2.99959	0.0027034	0.012911	NA
AT5G63550	AT5G63550.1,AT5G63550.2	.	2145.02	0.655464	0.144507	4.53586	5.73687e-06	5.14079e-05	NA
AT2G32800	AT2G32800.1	LECRKS2	3089.33	0.654396	0.182959	3.57674	0.000347902	0.00213743	GO:0004672|protein kinase activity|MF,GO:0005524|ATP binding|MF,GO:0005886|plasma membrane|CC,GO:0006468|protein phosphorylation|BP
AT1G74950	AT1G74950.2,AT1G74950.1	TIFY10B	2042.4	0.65411	0.217409	3.00867	0.00262398	0.0125834	GO:0005515|protein binding|MF,GO:0005634|nucleus|CC,GO:0006612|protein targeting to membrane|BP,GO:0007165|signal transduction|BP,GO:0009414|response to water deprivation|BP,GO:0009611|response to wounding|BP,GO:0009620|response to fungus|BP,GO:0009695|jasmonic acid biosynthetic process|BP,GO:0009723|response to ethylene|BP,GO:0009733|response to auxin|BP,GO:0009738|abscisic acid-activated signal…
AT4G04190	AT4G04190.2,AT4G04190.1,AT4G04190.3	.	95.6024	0.65288	0.229891	2.83996	0.00451195	0.0198888	NA
AT5G02950	AT5G02950.2,AT5G02950.1	.	172.089	0.652032	0.23131	2.81887	0.00481937	0.0210176	NA
AT5G02810	AT5G02810.1,AT5G02810.2	APRR7	3015.15	0.651487	0.161084	4.0444	5.24579e-05	0.000387221	GO:0000156|phosphorelay response regulator activity|MF,GO:0003677|DNA binding|MF,GO:0005634|nucleus|CC,GO:0005739|mitochondrion|CC,GO:0006355|regulation of transcription, DNA-templated|BP,GO:0007623|circadian rhythm|BP,GO:0009266|response to temperature stimulus|BP,GO:0009639|response to red or far red light|BP,GO:0010017|red or far-red light signaling pathway|BP,GO:0042752|regulation of circadia…
AT3G02010	AT3G02010.1	PCMP-H36	111.893	0.650622	0.221723	2.9344	0.00334198	0.0155017	NA
AT4G16950	AT4G16950.1,AT4G16950.4,AT4G16950.3,AT4G16950.5,AT4G16950.2,AT4G16950.6	RPP5	7531.3	0.649959	0.110676	5.87261	4.29e-09	5.96094e-08	GO:0000166|nucleotide binding|MF,GO:0006952|defense response|BP,GO:0009817|defense response to fungus, incompatible interaction|BP
AT1G23850	AT1G23850.1	.	324.219	0.64959	0.216652	2.99832	0.00271475	0.0129568	NA
AT1G02220	AT1G02220.1	NAC003	309.246	0.648353	0.232625	2.78712	0.00531794	0.0228845	GO:0003700|DNA-binding transcription factor activity|MF,GO:0005634|nucleus|CC,GO:0007275|multicellular organism development|BP,GO:0010228|vegetative to reproductive phase transition of meristem|BP,GO:0016926|protein desumoylation|BP,GO:0050665|hydrogen peroxide biosynthetic process|BP
AT1G59820	AT1G59820.1	ALA3	1815.07	0.647543	0.159836	4.0513	5.09342e-05	0.000376855	GO:0005548|phospholipid transporter activity|MF,GO:0005768|endosome|CC,GO:0005794|Golgi apparatus|CC,GO:0005802|trans-Golgi network|CC,GO:0005886|plasma membrane|CC,GO:0006612|protein targeting to membrane|BP,GO:0006820|anion transport|BP,GO:0006862|nucleotide transport|BP,GO:0006888|ER to Golgi vesicle-mediated transport|BP,GO:0010363|regulation of plant-type hypersensitive response|BP,GO:001566…
AT4G09640	AT4G09640.1	.	740.012	0.647351	0.138394	4.67759	2.90269e-06	2.73472e-05	NA
AT5G50130	AT5G50130.3,AT5G50130.4,AT5G50130.1,AT5G50130.6,AT5G50130.8,AT5G50130.2,AT5G50130.7,AT5G50130.5,AT5G50130.9	.	318.471	0.646252	0.177656	3.63766	0.000275132	0.00173473	NA
AT5G23510	AT5G23510.2,AT5G23510.3,AT5G23510.1	.	1888.11	0.643844	0.189942	3.38968	0.000699741	0.00396937	NA
AT1G04520	AT1G04520.1	CRRSP3	573.113	0.643006	0.209028	3.07617	0.00209679	0.0103537	GO:0003674|molecular_function|MF,GO:0005576|extracellular region|CC,GO:0009506|plasmodesma|CC,GO:0010497|plasmodesmata-mediated intercellular transport|BP,GO:0046739|transport of virus in multicellular host|BP
AT3G09480	AT3G09480.1	.	69.3406	0.641133	0.25685	2.49613	0.0125555	0.0471895	NA
AT1G54450	AT1G54450.1	B''DELTA	191.977	0.640652	0.23845	2.68674	0.00721537	0.0297239	NA
AT1G66080	AT1G66080.1	.	119.865	0.640259	0.208151	3.07593	0.00209847	0.0103578	NA
AT1G33560	AT1G33560.1	ADR1	1104.78	0.639584	0.167486	3.81873	0.000134138	0.000914663	GO:0006952|defense response|BP,GO:0009414|response to water deprivation|BP,GO:0016301|kinase activity|MF,GO:0042742|defense response to bacterium|BP,GO:0051707|response to other organism|BP,GO:0080167|response to karrikin|BP
AT5G62070	AT5G62070.1	IQD23	1336.06	0.639224	0.157209	4.06607	4.78118e-05	0.000356619	GO:0005516|calmodulin binding|MF,GO:0005634|nucleus|CC
AT2G20630	AT2G20630.2,AT2G20630.1	PPC3-1.2	5179.61	0.639075	0.162819	3.92505	8.67103e-05	0.000612433	GO:0004722|protein serine/threonine phosphatase activity|MF,GO:0005575|cellular_component|CC,GO:0006569|tryptophan catabolic process|BP,GO:0009684|indoleacetic acid biosynthetic process|BP
AT4G26080	AT4G26080.1	ABI1	3019.31	0.638113	0.130342	4.89569	9.79621e-07	9.93243e-06	GO:0000165|MAPK cascade|BP,GO:0000303|response to superoxide|BP,GO:0004722|protein serine/threonine phosphatase activity|MF,GO:0005509|calcium ion binding|MF,GO:0005515|protein binding|MF,GO:0005634|nucleus|CC,GO:0006470|protein dephosphorylation|BP,GO:0006612|protein targeting to membrane|BP,GO:0006914|autophagy|BP,GO:0007154|cell communication|BP,GO:0007165|signal transduction|BP,GO:0008219|cel…
AT4G22970	AT4G22970.1,AT4G22970.3,AT4G22970.2	ESP	407.959	0.638095	0.213346	2.9909	0.00278157	0.01323	GO:0000003|reproduction|BP,GO:0000278|mitotic cell cycle|BP,GO:0000280|nuclear division|BP,GO:0000911|cytokinesis by cell plate formation|BP,GO:0005634|nucleus|CC,GO:0005874|microtubule|CC,GO:0006259|DNA metabolic process|BP,GO:0006275|regulation of DNA replication|BP,GO:0006302|double-strand break repair|BP,GO:0006310|DNA recombination|BP,GO:0006312|mitotic recombination|BP,GO:0006325|chromatin …
AT1G67040	AT1G67040.2,AT1G67040.1	.	273.144	0.637115	0.169515	3.75845	0.00017097	0.00113841	GO:0003674|molecular_function|MF,GO:0005634|nucleus|CC,GO:0008150|biological_process|BP,GO:0009506|plasmodesma|CC
AT4G31070	AT4G31070.1,AT4G31070.2	PCMP-E7	83.8838	0.635168	0.255332	2.48762	0.0128602	0.0480835	NA
AT4G26490	AT4G26490.1	.	129.16	0.63373	0.20378	3.10987	0.00187168	0.00937875	NA
AT1G49430	AT1G49430.1,AT1G49430.2	LACS2	825.795	0.633652	0.21338	2.96959	0.00298196	0.014071	GO:0001676|long-chain fatty acid metabolic process|BP,GO:0002213|defense response to insect|BP,GO:0004467|long-chain fatty acid-CoA ligase activity|MF,GO:0005634|nucleus|CC,GO:0005783|endoplasmic reticulum|CC,GO:0006631|fatty acid metabolic process|BP,GO:0006633|fatty acid biosynthetic process|BP,GO:0009506|plasmodesma|CC,GO:0010025|wax biosynthetic process|BP,GO:0010143|cutin biosynthetic proces…
AT2G36770	AT2G36770.1	UGT73C4	821.288	0.633633	0.162619	3.89643	9.76228e-05	0.000683174	NA
AT5G44110	AT5G44110.1,AT5G44110.2,AT5G44110.4,AT5G44110.3	ABCI21	195.791	0.632595	0.244112	2.59141	0.00955843	0.0376291	GO:0005215|transporter activity|MF,GO:0005886|plasma membrane|CC,GO:0009718|anthocyanin-containing compound biosynthetic process|BP,GO:0009744|response to sucrose|BP,GO:0009813|flavonoid biosynthetic process|BP,GO:0010114|response to red light|BP,GO:0010218|response to far red light|BP,GO:0010224|response to UV-B|BP
AT2G43020	AT2G43020.1	PAO2	1092.4	0.63214	0.186316	3.39284	0.00069173	0.00393167	GO:0006598|polyamine catabolic process|BP,GO:0008131|primary amine oxidase activity|MF,GO:0009409|response to cold|BP,GO:0009414|response to water deprivation|BP,GO:0009737|response to abscisic acid|BP,GO:0046592|polyamine oxidase activity|MF
AT2G04780	AT2G04780.1,AT2G04780.2	FLA7	675.767	0.631445	0.150062	4.2079	2.57751e-05	0.000202723	GO:0005886|plasma membrane|CC,GO:0006084|acetyl-CoA metabolic process|BP,GO:0009664|plant-type cell wall organization|BP,GO:0009832|plant-type cell wall biogenesis|BP,GO:0010075|regulation of meristem growth|BP,GO:0016020|membrane|CC,GO:0016126|sterol biosynthetic process|BP,GO:0016132|brassinosteroid biosynthetic process|BP,GO:0031225|anchored component of membrane|CC,GO:0046658|anchored compone…
AT4G26990	AT4G26990.1	.	183.485	0.631419	0.221639	2.84886	0.00438761	0.0194337	NA
AT1G67810	AT1G67810.1	SUFE2	672.193	0.630276	0.146767	4.29438	1.75178e-05	0.000142131	GO:0008047|enzyme activator activity|MF,GO:0009507|chloroplast|CC,GO:0016226|iron-sulfur cluster assembly|BP,GO:0051176|positive regulation of sulfur metabolic process|BP
AT1G16480	AT1G16480.2,AT1G16480.1	.	266.493	0.628548	0.170561	3.68519	0.000228535	0.00147675	NA
AT1G21370	AT1G21370.2,AT1G21370.1	.	871.775	0.628168	0.122277	5.13727	2.78758e-07	3.05486e-06	NA
AT1G17050	AT1G17050.1	SPS2	4452.04	0.628012	0.16248	3.86515	0.00011102	0.000768167	GO:0009507|chloroplast|CC,GO:0009536|plastid|CC,GO:0009570|chloroplast stroma|CC,GO:0010236|plastoquinone biosynthetic process|BP,GO:0050347|trans-octaprenyltranstransferase activity|MF
AT1G21090	AT1G21090.1,AT1G21090.2	.	160.632	0.627267	0.242326	2.58852	0.00963896	0.0378921	NA
AT3G48080	AT3G48080.1	EDS1B	340.629	0.627187	0.203048	3.08887	0.00200922	0.00997744	NA
AT5G40405	AT5G40405.1,AT5G40405.2	PCMP-H14	172.899	0.626508	0.186672	3.3562	0.000790205	0.00441751	NA
AT1G41830	AT1G41830.1	SKS6	2184.78	0.626354	0.164476	3.80818	0.000139994	0.000951365	GO:0005576|extracellular region|CC,GO:0005618|cell wall|CC,GO:0009505|plant-type cell wall|CC,GO:0009506|plasmodesma|CC,GO:0009664|plant-type cell wall organization|BP,GO:0009832|plant-type cell wall biogenesis|BP,GO:0016020|membrane|CC,GO:0030599|pectinesterase activity|MF,GO:0042546|cell wall biogenesis|BP,GO:0048046|apoplast|CC
AT1G69270	AT1G69270.1	RPK1	332.747	0.626155	0.1466	4.27118	1.94441e-05	0.000156381	GO:0000165|MAPK cascade|BP,GO:0000303|response to superoxide|BP,GO:0005777|peroxisome|CC,GO:0005886|plasma membrane|CC,GO:0006499|N-terminal protein myristoylation|BP,GO:0006612|protein targeting to membrane|BP,GO:0007154|cell communication|BP,GO:0007165|signal transduction|BP,GO:0008219|cell death|BP,GO:0009409|response to cold|BP,GO:0009414|response to water deprivation|BP,GO:0009611|response t…
AT5G37660	AT5G37660.1,AT5G37660.2	CRRSP60	158.787	0.62327	0.194842	3.19885	0.00137979	0.00722363	GO:0005576|extracellular region|CC,GO:0009506|plasmodesma|CC
AT5G50890	AT5G50890.1	.	159.71	0.623037	0.208716	2.98509	0.00283496	0.0134549	NA
AT5G42450	AT5G42450.1,AT5G42450.2	PCMP-E102	90.709	0.622166	0.227822	2.73093	0.00631558	0.0265015	NA
AT1G70520	AT1G70520.1	CRK2	3285.28	0.618864	0.162319	3.81263	0.000137495	0.000935822	GO:0004674|protein serine/threonine kinase activity|MF,GO:0005576|extracellular region|CC,GO:0005886|plasma membrane|CC,GO:0006457|protein folding|BP,GO:0006857|oligopeptide transport|BP,GO:0009408|response to heat|BP,GO:0009506|plasmodesma|CC,GO:0009644|response to high light intensity|BP,GO:0010193|response to ozone|BP,GO:0016301|kinase activity|MF,GO:0034976|response to endoplasmic reticulum s…
AT4G05590	AT4G05590.1,AT4G05590.3,AT4G05590.2	.	184.389	0.618772	0.210764	2.93586	0.00332627	0.0154483	NA
AT5G17370	AT5G17370.2,AT5G17370.1	.	262.614	0.61874	0.152824	4.04872	5.1499e-05	0.000380397	NA
AT1G17860	AT1G17860.1	KTI2	370.823	0.618733	0.138838	4.45652	8.32994e-06	7.217e-05	NA
AT3G07700	AT3G07700.2,AT3G07700.1,AT3G07700.3,AT3G07700.4	.	6706.54	0.618231	0.148018	4.17674	2.95715e-05	0.00022972	NA
AT4G23130	AT4G23130.1,AT4G23130.2,AT4G23130.3	CRK5	222.322	0.618125	0.166758	3.70671	0.000209968	0.00136758	GO:0009751|response to salicylic acid|BP,GO:0012501|programmed cell death|BP,GO:0016301|kinase activity|MF,GO:0042742|defense response to bacterium|BP
AT2G21590	AT2G21590.1,AT2G21590.3,AT2G21590.4,AT2G21590.5,AT2G21590.2,AT2G21590.6,AT2G21590.7	APL4	256.047	0.618035	0.166274	3.71696	0.000201633	0.00131795	GO:0008878|glucose-1-phosphate adenylyltransferase activity|MF,GO:0009507|chloroplast|CC,GO:0009853|photorespiration|BP,GO:0010170|glucose-1-phosphate adenylyltransferase complex|CC,GO:0019252|starch biosynthetic process|BP
AT4G08170	AT4G08170.3,AT4G08170.2,AT4G08170.1,AT4G08170.4,AT4G08170.5,AT4G08170.7,AT4G08170.6	ITPK3	581.778	0.617099	0.167339	3.68772	0.000226271	0.00146341	NA
AT1G27330	AT1G27330.1	.	1466.82	0.615851	0.132694	4.64115	3.46468e-06	3.21619e-05	NA
AT5G55120	AT5G55120.1	VTC5	3162.63	0.615602	0.148069	4.15753	3.217e-05	0.000247901	GO:0005634|nucleus|CC,GO:0006612|protein targeting to membrane|BP,GO:0007165|signal transduction|BP,GO:0009414|response to water deprivation|BP,GO:0009611|response to wounding|BP,GO:0009695|jasmonic acid biosynthetic process|BP,GO:0009723|response to ethylene|BP,GO:0009733|response to auxin|BP,GO:0009738|abscisic acid-activated signaling pathway|BP,GO:0009753|response to jasmonic acid|BP,GO:00098…
AT1G19960	AT1G19960.1	.	235.887	0.615466	0.23885	2.57679	0.00997222	0.0389045	NA
AT4G25340	AT4G25340.1,AT4G25340.2	FKBP53	3107.5	0.614421	0.142592	4.30895	1.64033e-05	0.000134321	GO:0000412|histone peptidyl-prolyl isomerization|BP,GO:0001510|RNA methylation|BP,GO:0003755|peptidyl-prolyl cis-trans isomerase activity|MF,GO:0005528|FK506 binding|MF,GO:0005634|nucleus|CC,GO:0005730|nucleolus|CC,GO:0005829|cytosol|CC,GO:0006334|nucleosome assembly|BP,GO:0016020|membrane|CC,GO:0018208|peptidyl-proline modification|BP,GO:0034976|response to endoplasmic reticulum stress|BP,GO:004…
AT5G16190	AT5G16190.3,AT5G16190.2,AT5G16190.4,AT5G16190.1	ATCSLA11	434.55	0.613387	0.142546	4.30307	1.68448e-05	0.000137528	GO:0005794|Golgi apparatus|CC,GO:0016757|transferase activity, transferring glycosyl groups|MF,GO:0016759|cellulose synthase activity|MF
AT4G10960	AT4G10960.1	UGE5	377.931	0.610971	0.241192	2.53313	0.011305	0.0432186	GO:0003978|UDP-glucose 4-epimerase activity|MF,GO:0005794|Golgi apparatus|CC,GO:0046983|protein dimerization activity|MF
AT2G39250	AT2G39250.1,AT2G39250.2	SNZ	396.562	0.610286	0.166541	3.66447	0.000247847	0.00158577	GO:0003677|DNA binding|MF,GO:0003700|DNA-binding transcription factor activity|MF,GO:0005634|nucleus|CC,GO:0005730|nucleolus|CC,GO:0006355|regulation of transcription, DNA-templated|BP,GO:0007275|multicellular organism development|BP
AT1G64400	AT1G64400.1	LACS3	894.724	0.609614	0.134019	4.54873	5.39717e-06	4.85549e-05	GO:0001676|long-chain fatty acid metabolic process|BP,GO:0002213|defense response to insect|BP,GO:0004467|long-chain fatty acid-CoA ligase activity|MF,GO:0005634|nucleus|CC,GO:0005783|endoplasmic reticulum|CC,GO:0006631|fatty acid metabolic process|BP,GO:0006633|fatty acid biosynthetic process|BP
AT4G26630	AT4G26630.1,AT4G26630.2	.	25238.2	0.607913	0.195773	3.1052	0.00190153	0.00951326	NA
AT1G09060	AT1G09060.2,AT1G09060.1,AT1G09060.4,AT1G09060.3	.	4337.54	0.607753	0.161401	3.76548	0.000166228	0.00110917	NA
AT3G57330	AT3G57330.1,AT3G57330.2	ACA11	7939.6	0.607443	0.130672	4.6486	3.34195e-06	3.11403e-05	GO:0005388|calcium-transporting ATPase activity|MF,GO:0005516|calmodulin binding|MF,GO:0005773|vacuole|CC,GO:0005774|vacuolar membrane|CC,GO:0005794|Golgi apparatus|CC,GO:0005886|plasma membrane|CC,GO:0006612|protein targeting to membrane|BP,GO:0009507|chloroplast|CC,GO:0009705|plant-type vacuole membrane|CC,GO:0009963|positive regulation of flavonoid biosynthetic process|BP,GO:0010363|regulation…
AT5G52850	AT5G52850.1	PCMP-H31	188.082	0.606752	0.200056	3.03291	0.00242209	0.0117092	NA
AT1G70800	AT1G70800.1	CAR6	99.5506	0.60653	0.228021	2.65997	0.00781477	0.0318252	GO:0003674|molecular_function|MF,GO:0005575|cellular_component|CC,GO:0009637|response to blue light|BP,GO:0009638|phototropism|BP
AT3G47470	AT3G47470.1	LHCA4	122214	0.606437	0.206719	2.93363	0.00335026	0.0155262	GO:0009507|chloroplast|CC,GO:0009534|chloroplast thylakoid|CC,GO:0009535|chloroplast thylakoid membrane|CC,GO:0009579|thylakoid|CC,GO:0009941|chloroplast envelope|CC,GO:0010287|plastoglobule|CC,GO:0015979|photosynthesis|BP,GO:0016020|membrane|CC,GO:0016168|chlorophyll binding|MF,GO:0019344|cysteine biosynthetic process|BP,GO:0030003|cellular cation homeostasis|BP,GO:0030076|light-harvesting compl…
AT1G09190	AT1G09190.1	PCMP-E70	227.621	0.60585	0.169569	3.57289	0.000353067	0.00216315	NA
AT4G09750	AT4G09750.1	.	234.475	0.602233	0.163464	3.6842	0.000229423	0.00148163	NA
AT5G27620	AT5G27620.1,AT5G27620.2,AT5G27620.3	CYCH;1	420.16	0.600933	0.190222	3.15912	0.00158247	0.00810443	GO:0000278|mitotic cell cycle|BP,GO:0000394|RNA splicing, via endonucleolytic cleavage and ligation|BP,GO:0004672|protein kinase activity|MF,GO:0004693|cyclin-dependent protein serine/threonine kinase activity|MF,GO:0005515|protein binding|MF,GO:0005634|nucleus|CC,GO:0005737|cytoplasm|CC,GO:0006355|regulation of transcription, DNA-templated|BP,GO:0006366|transcription by RNA polymerase II|BP,GO:0…
AT5G09380	AT5G09380.2,AT5G09380.3,AT5G09380.1	.	343.38	0.600051	0.19428	3.08859	0.00201106	0.00998436	NA
AT1G07510	AT1G07510.1	FTSH10	2604.91	0.599042	0.107886	5.55253	2.81571e-08	3.55268e-07	GO:0005739|mitochondrion|CC,GO:0009535|chloroplast thylakoid membrane|CC,GO:0009536|plastid|CC,GO:0016887|ATPase activity|MF
AT5G60900	AT5G60900.1	RLK1	829.054	0.597058	0.231954	2.57404	0.010052	0.0391465	GO:0000165|MAPK cascade|BP,GO:0005886|plasma membrane|CC,GO:0006355|regulation of transcription, DNA-templated|BP,GO:0006612|protein targeting to membrane|BP,GO:0009617|response to bacterium|BP,GO:0009862|systemic acquired resistance, salicylic acid mediated signaling pathway|BP,GO:0009867|jasmonic acid mediated signaling pathway|BP,GO:0010310|regulation of hydrogen peroxide metabolic process|BP,…
AT1G09080	AT1G09080.2,AT1G09080.1	MED37B	459.178	0.596877	0.220309	2.70928	0.00674299	0.028013	GO:0005788|endoplasmic reticulum lumen|CC,GO:0006457|protein folding|BP,GO:0009408|response to heat|BP,GO:0009507|chloroplast|CC,GO:0009644|response to high light intensity|BP,GO:0009860|pollen tube growth|BP,GO:0034976|response to endoplasmic reticulum stress|BP,GO:0042542|response to hydrogen peroxide|BP
AT1G61000	AT1G61000.1	NUF2	430.088	0.596805	0.162365	3.6757	0.000237203	0.00152607	NA
AT3G17770	AT3G17770.1	.	2062.08	0.596729	0.129441	4.61006	4.02557e-06	3.68727e-05	NA
AT1G04250	AT1G04250.1	IAA17	921.745	0.595991	0.163445	3.64643	0.000265912	0.00168396	GO:0000502|proteasome complex|CC,GO:0003700|DNA-binding transcription factor activity|MF,GO:0005515|protein binding|MF,GO:0005634|nucleus|CC,GO:0008180|COP9 signalosome|CC,GO:0009733|response to auxin|BP,GO:0009734|auxin-activated signaling pathway|BP,GO:0019005|SCF ubiquitin ligase complex|CC,GO:0042802|identical protein binding|MF
AT3G20440	AT3G20440.2,AT3G20440.1,AT3G20440.3	SBE3	371.919	0.595387	0.177652	3.35142	0.000803977	0.00448429	GO:0004556|alpha-amylase activity|MF,GO:0005975|carbohydrate metabolic process|BP,GO:0009507|chloroplast|CC,GO:0009536|plastid|CC,GO:0009791|post-embryonic development|BP,GO:0009793|embryo development ending in seed dormancy|BP
AT1G22180	AT1G22180.3,AT1G22180.2,AT1G22180.1,AT1G22180.4	.	1060.53	0.593473	0.147899	4.0127	6.00276e-05	0.00043839	NA
AT1G11070	AT1G11070.2,AT1G11070.4,AT1G11070.3,AT1G11070.5,AT1G11070.1	.	133.841	0.591936	0.214842	2.75521	0.00586545	0.0248915	NA
AT5G39800	AT5G39800.1	.	210.754	0.591481	0.21327	2.77338	0.00554767	0.0237344	NA
AT2G43110	AT2G43110.1,AT2G43110.2	.	685.485	0.590497	0.229148	2.57692	0.00996848	0.0389045	NA
AT1G70790	AT1G70790.2,AT1G70790.3,AT1G70790.1,AT1G70790.4	CAR9	280.545	0.590444	0.197343	2.99197	0.00277186	0.0131923	NA
AT1G58848	AT1G58848.1,AT1G58848.2	RF9	7271.93	0.590148	0.147525	4.00031	6.32582e-05	0.000459574	NA
AT5G13810	AT5G13810.1	.	2355.28	0.589948	0.131544	4.48479	7.29848e-06	6.39862e-05	NA
AT1G78210	AT1G78210.1	.	574.066	0.588726	0.237046	2.4836	0.0130063	0.0485223	NA
AT1G03370	AT1G03370.1,AT1G03370.2	.	3250.57	0.58833	0.148725	3.95583	7.62687e-05	0.000545662	NA
AT5G09790	AT5G09790.1,AT5G09790.2	ATXR5	280.262	0.588191	0.141151	4.1671	3.08501e-05	0.000238812	GO:0003677|DNA binding|MF,GO:0005515|protein binding|MF,GO:0005634|nucleus|CC,GO:0006275|regulation of DNA replication|BP,GO:0006355|regulation of transcription, DNA-templated|BP,GO:0009294|DNA mediated transformation|BP,GO:0009507|chloroplast|CC,GO:0009555|pollen development|BP,GO:0046976|histone methyltransferase activity (H3-K27 specific)|MF,GO:0051726|regulation of cell cycle|BP,GO:0070734|hi…
AT1G29720	AT1G29720.1	RFK1	3647.44	0.586117	0.198655	2.95042	0.00317341	0.0148507	NA
AT5G62680	AT5G62680.1	NPF2.11	3242.93	0.586103	0.147506	3.97342	7.08476e-05	0.000509351	GO:0005215|transporter activity|MF,GO:0005886|plasma membrane|CC,GO:0006857|oligopeptide transport|BP,GO:0009506|plasmodesma|CC,GO:0016020|membrane|CC,GO:0080167|response to karrikin|BP,GO:0090448|glucosinolate:proton symporter activity|MF,GO:0090449|phloem glucosinolate loading|BP,GO:1901349|glucosinolate transport|BP
AT1G24100	AT1G24100.1	UGT74B1	5682.86	0.586007	0.136401	4.29622	1.73735e-05	0.000141115	GO:0005634|nucleus|CC,GO:0006569|tryptophan catabolic process|BP,GO:0008194|UDP-glycosyltransferase activity|MF,GO:0009684|indoleacetic acid biosynthetic process|BP,GO:0016757|transferase activity, transferring glycosyl groups|MF,GO:0019761|glucosinolate biosynthetic process|BP,GO:0042742|defense response to bacterium|BP,GO:0047251|thiohydroximate beta-D-glucosyltransferase activity|MF,GO:0048767…
AT1G16640	AT1G16640.1	.	140.668	0.582335	0.213977	2.72148	0.00649902	0.0271577	NA
AT1G52450	AT1G52450.2,AT1G52450.1	.	127.654	0.58122	0.200703	2.89592	0.00378046	0.0171997	NA
AT4G39230	AT4G39230.1	PCBER1	364.887	0.580536	0.205405	2.8263	0.00470893	0.0206131	NA
AT4G02550	AT4G02550.5,AT4G02550.1,AT4G02550.3,AT4G02550.2,AT4G02550.4	.	738.457	0.580094	0.106427	5.45062	5.01947e-08	6.15401e-07	NA
AT3G15390	AT3G15390.2,AT3G15390.1,AT3G15390.3	SDE5	377.476	0.578606	0.160078	3.61453	0.00030089	0.00187519	GO:0003674|molecular_function|MF,GO:0005634|nucleus|CC,GO:0009507|chloroplast|CC,GO:0010267|production of ta-siRNAs involved in RNA interference|BP
AT2G15630	AT2G15630.1	.	131.715	0.578003	0.19641	2.94284	0.00325221	0.0151745	NA
AT1G06550	AT1G06550.1	.	1279.13	0.57784	0.10221	5.65347	1.57237e-08	2.04947e-07	NA
AT4G24970	AT4G24970.1	MORC7	441.692	0.57769	0.127712	4.52337	6.08625e-06	5.42411e-05	NA
AT2G46620	AT2G46620.1	.	1062.05	0.576578	0.111348	5.17818	2.24061e-07	2.50382e-06	NA
AT5G46230	AT5G46230.1	.	186.163	0.576566	0.177189	3.25395	0.00113811	0.00610889	NA
AT2G39840	AT2G39840.1	TOPP4	634.437	0.576151	0.140829	4.09114	4.29265e-05	0.000323567	GO:0000164|protein phosphatase type 1 complex|CC,GO:0004722|protein serine/threonine phosphatase activity|MF,GO:0005737|cytoplasm|CC,GO:0006470|protein dephosphorylation|BP,GO:0006499|N-terminal protein myristoylation|BP
AT3G05360	AT3G05360.1	RLP30	180.651	0.575923	0.231799	2.48458	0.0129704	0.0484312	GO:0000165|MAPK cascade|BP,GO:0005886|plasma membrane|CC,GO:0006612|protein targeting to membrane|BP,GO:0006952|defense response|BP,GO:0007154|cell communication|BP,GO:0007165|signal transduction|BP,GO:0009407|toxin catabolic process|BP,GO:0009409|response to cold|BP,GO:0009738|abscisic acid-activated signaling pathway|BP,GO:0009862|systemic acquired resistance, salicylic acid mediated signaling …
AT3G47640	AT3G47640.2,AT3G47640.3,AT3G47640.1	BHLH47	409.16	0.575627	0.13609	4.22976	2.33938e-05	0.000185513	GO:0003677|DNA binding|MF,GO:0003700|DNA-binding transcription factor activity|MF,GO:0005634|nucleus|CC,GO:0006355|regulation of transcription, DNA-templated|BP,GO:0010106|cellular response to iron ion starvation|BP,GO:0055072|iron ion homeostasis|BP
AT1G29050	AT1G29050.1	TBL38	273.872	0.575303	0.169659	3.39093	0.00069655	0.00395296	GO:0008150|biological_process|BP
AT3G23110	AT3G23110.1	AtRLP37	429.389	0.574364	0.19	3.02297	0.00250308	0.0120507	GO:0005886|plasma membrane|CC,GO:0006952|defense response|BP,GO:0007165|signal transduction|BP,GO:0016301|kinase activity|MF
AT2G38740	AT2G38740.1	SGPP	828.527	0.572921	0.182585	3.13783	0.00170206	0.00864052	NA
AT5G06750	AT5G06750.1,AT5G06750.3,AT5G06750.2	.	563.41	0.572309	0.169779	3.37092	0.000749189	0.00421273	GO:0004722|protein serine/threonine phosphatase activity|MF,GO:0005739|mitochondrion|CC
AT1G60600	AT1G60600.2,AT1G60600.1	ABC4	779.399	0.571945	0.193858	2.95033	0.00317431	0.0148518	GO:0004659|prenyltransferase activity|MF,GO:0005886|plasma membrane|CC,GO:0009507|chloroplast|CC,GO:0009772|photosynthetic electron transport in photosystem II|BP,GO:0010103|stomatal complex morphogenesis|BP,GO:0010207|photosystem II assembly|BP,GO:0010236|plastoquinone biosynthetic process|BP,GO:0016556|mRNA modification|BP,GO:0019288|isopentenyl diphosphate biosynthetic process, methylerythrito…
AT5G59480	AT5G59480.2,AT5G59480.1,AT5G59480.4,AT5G59480.5,AT5G59480.3	.	2014.55	0.571007	0.131917	4.32852	1.50113e-05	0.000123979	NA
AT5G62500	AT5G62500.1	EB1B	417.617	0.570848	0.15065	3.78924	0.000151112	0.0010222	GO:0000911|cytokinesis by cell plate formation|BP,GO:0005634|nucleus|CC,GO:0005737|cytoplasm|CC,GO:0005815|microtubule organizing center|CC,GO:0005819|spindle|CC,GO:0005874|microtubule|CC,GO:0008017|microtubule binding|MF,GO:0009524|phragmoplast|CC,GO:0009652|thigmotropism|BP,GO:0009958|positive gravitropism|BP,GO:0010005|cortical microtubule, transverse to long axis|CC,GO:0010228|vegetative to r…
AT3G04060	AT3G04060.1	anac046	118.55	0.570801	0.22108	2.58188	0.00982639	0.0384919	GO:0003700|DNA-binding transcription factor activity|MF,GO:0005634|nucleus|CC,GO:0007275|multicellular organism development|BP,GO:0010286|heat acclimation|BP
AT1G21500	AT1G21500.1	.	3096.51	0.569595	0.215883	2.63844	0.00832886	0.033565	NA
AT1G77450	AT1G77450.1	NAC032	364.485	0.568704	0.186825	3.04405	0.00233415	0.0113587	GO:0003700|DNA-binding transcription factor activity|MF,GO:0005634|nucleus|CC,GO:0007275|multicellular organism development|BP,GO:0009407|toxin catabolic process|BP,GO:0010583|response to cyclopentenone|BP
AT1G68650	AT1G68650.1	.	225.058	0.567449	0.185204	3.06391	0.00218462	0.0107327	NA
AT1G50640	AT1G50640.1	ERF3	3282.09	0.566847	0.153338	3.6967	0.000218417	0.00141836	GO:0003677|DNA binding|MF,GO:0003700|DNA-binding transcription factor activity|MF,GO:0005515|protein binding|MF,GO:0005634|nucleus|CC,GO:0006355|regulation of transcription, DNA-templated|BP,GO:0009414|response to water deprivation|BP,GO:0009737|response to abscisic acid|BP,GO:0010105|negative regulation of ethylene-activated signaling pathway|BP,GO:0042538|hyperosmotic salinity response|BP,GO:00…
AT1G56690	AT1G56690.1	PCMP-H69	151.842	0.565978	0.203532	2.78078	0.00542278	0.0232813	NA
AT2G37080	AT2G37080.3,AT2G37080.1,AT2G37080.2	ICR2	2580.56	0.565347	0.218351	2.58916	0.00962105	0.0378419	GO:0000911|cytokinesis by cell plate formation|BP,GO:0009507|chloroplast|CC
AT4G02110	AT4G02110.1,AT4G02110.2	.	317.611	0.563731	0.193395	2.91491	0.00355786	0.0163929	NA
AT4G33060	AT4G33060.1	CYP57	1976.53	0.563185	0.118293	4.76094	1.92689e-06	1.87454e-05	GO:0003755|peptidyl-prolyl cis-trans isomerase activity|MF,GO:0005634|nucleus|CC,GO:0006457|protein folding|BP,GO:0006623|protein targeting to vacuole|BP,GO:0009408|response to heat|BP,GO:0009506|plasmodesma|CC,GO:0009644|response to high light intensity|BP,GO:0034976|response to endoplasmic reticulum stress|BP,GO:0042542|response to hydrogen peroxide|BP
AT1G04210	AT1G04210.1	.	3147.27	0.563132	0.0907545	6.205	5.46968e-10	8.24295e-09	NA
AT1G67120	AT1G67120.1,AT1G67120.2	MDN1	3843.22	0.562607	0.112548	4.99884	5.76758e-07	6.05911e-06	GO:0005634|nucleus|CC,GO:0006094|gluconeogenesis|BP,GO:0007010|cytoskeleton organization|BP,GO:0009506|plasmodesma|CC,GO:0009553|embryo sac development|BP,GO:0009941|chloroplast envelope|CC,GO:0010498|proteasomal protein catabolic process|BP
AT4G34240	AT4G34240.1,AT4G34240.3,AT4G34240.2,AT4G34240.4	ALDH3I1	2105.51	0.562462	0.193131	2.91234	0.00358737	0.0165017	GO:0004028|3-chloroallyl aldehyde dehydrogenase activity|MF,GO:0004029|aldehyde dehydrogenase (NAD) activity|MF,GO:0005737|cytoplasm|CC,GO:0005739|mitochondrion|CC,GO:0009414|response to water deprivation|BP,GO:0009507|chloroplast|CC,GO:0009536|plastid|CC,GO:0009737|response to abscisic acid|BP,GO:0009941|chloroplast envelope|CC,GO:0033721|aldehyde dehydrogenase (NADP+) activity|MF
AT5G24430	AT5G24430.1	CRK4	1483.01	0.562175	0.129522	4.34039	1.4223e-05	0.000117998	NA
AT3G11402	AT3G11402.1	.	155.853	0.561901	0.220496	2.54835	0.0108235	0.0416735	NA
AT3G27360	AT3G27360.1	HTR2	483.446	0.56107	0.167984	3.34001	0.000837743	0.00465836	GO:0003677|DNA binding|MF,GO:0005634|nucleus|CC
AT5G06870	AT5G06870.1	PGIP2	5437.71	0.560848	0.0966386	5.80356	6.49219e-09	8.87574e-08	GO:0000165|MAPK cascade|BP,GO:0005576|extracellular region|CC,GO:0005618|cell wall|CC,GO:0006355|regulation of transcription, DNA-templated|BP,GO:0006612|protein targeting to membrane|BP,GO:0006952|defense response|BP,GO:0007165|signal transduction|BP,GO:0009505|plant-type cell wall|CC,GO:0009506|plasmodesma|CC,GO:0009617|response to bacterium|BP,GO:0009694|jasmonic acid metabolic process|BP,GO:0…
AT1G67970	AT1G67970.1	HSFA8	1181.55	0.560147	0.138349	4.04881	5.14784e-05	0.000380372	GO:0003677|DNA binding|MF,GO:0003700|DNA-binding transcription factor activity|MF,GO:0005634|nucleus|CC
AT4G29730	AT4G29730.1,AT4G29730.2,AT4G29730.3	MSI5	300.465	0.558822	0.150794	3.70587	0.000210669	0.00137134	GO:0005634|nucleus|CC,GO:0080008|Cul4-RING E3 ubiquitin ligase complex|CC
AT1G14040	AT1G14040.1	PHO1;H3	155.626	0.557845	0.213612	2.61148	0.00901511	0.0357385	NA
AT1G56110	AT1G56110.1	NOP56	8187.18	0.557205	0.17243	3.23149	0.00123146	0.00653693	GO:0001510|RNA methylation|BP,GO:0005618|cell wall|CC,GO:0005634|nucleus|CC,GO:0005730|nucleolus|CC,GO:0009220|pyrimidine ribonucleotide biosynthetic process|BP,GO:0009506|plasmodesma|CC
AT1G03230	AT1G03230.1	.	1082.4	0.557017	0.0979306	5.68788	1.28629e-08	1.69458e-07	NA
AT4G04700	AT4G04700.1	CPK27	617.693	0.556855	0.133908	4.15849	3.20362e-05	0.000247042	GO:0001666|response to hypoxia|BP,GO:0005829|cytosol|CC,GO:0005886|plasma membrane|CC,GO:0009862|systemic acquired resistance, salicylic acid mediated signaling pathway|BP,GO:0010310|regulation of hydrogen peroxide metabolic process|BP,GO:0016301|kinase activity|MF
AT5G63905	AT5G63905.1,AT5G63905.2	.	517.231	0.555804	0.169009	3.2886	0.00100688	0.00548176	NA
AT4G36020	AT4G36020.2,AT4G36020.1,AT4G36020.3	CSP1	903.813	0.555653	0.107222	5.18228	2.19184e-07	2.45311e-06	GO:0003676|nucleic acid binding|MF,GO:0003690|double-stranded DNA binding|MF,GO:0003697|single-stranded DNA binding|MF,GO:0003723|RNA binding|MF,GO:0009165|nucleotide biosynthetic process|BP,GO:0009409|response to cold|BP,GO:0009414|response to water deprivation|BP,GO:0009631|cold acclimation|BP,GO:0009651|response to salt stress|BP,GO:0010501|RNA secondary structure unwinding|BP,GO:0032508|DNA d…
AT4G27260	AT4G27260.1	GH3.5	778.552	0.554136	0.150691	3.67731	0.000235705	0.00151776	GO:0005737|cytoplasm|CC,GO:0009733|response to auxin|BP,GO:0010120|camalexin biosynthetic process|BP,GO:0010252|auxin homeostasis|BP,GO:0010279|indole-3-acetic acid amido synthetase activity|MF,GO:0010583|response to cyclopentenone|BP,GO:1901183|positive regulation of camalexin biosynthetic process|BP
AT3G51160	AT3G51160.1	MUR1	2968.22	0.553951	0.0811794	6.82378	8.86746e-12	1.56978e-10	GO:0005794|Golgi apparatus|CC,GO:0005829|cytosol|CC,GO:0006007|glucose catabolic process|BP,GO:0008446|GDP-mannose 4,6-dehydratase activity|MF,GO:0009826|unidimensional cell growth|BP,GO:0042351|'de novo' GDP-L-fucose biosynthetic process|BP
AT5G01950	AT5G01950.5,AT5G01950.8,AT5G01950.4,AT5G01950.2,AT5G01950.6,AT5G01950.1,AT5G01950.3,AT5G01950.7	.	1281.52	0.55322	0.153351	3.60754	0.000309119	0.00192322	NA
AT5G51370	AT5G51370.1,AT5G51370.2	.	250.855	0.55287	0.149668	3.69396	0.000220785	0.00143296	NA
AT2G29340	AT2G29340.2,AT2G29340.1,AT2G29340.4,AT2G29340.3	.	1359.45	0.552613	0.118765	4.65301	3.27128e-06	3.05307e-05	NA
AT2G34355	AT2G34355.2,AT2G34355.1	.	361.345	0.551899	0.138521	3.98424	6.76967e-05	0.000488128	NA
AT4G22570	AT4G22570.1,AT4G22570.2	APT3	1134.47	0.55086	0.173247	3.17963	0.00147465	0.00765312	GO:0003999|adenine phosphoribosyltransferase activity|MF,GO:0005737|cytoplasm|CC,GO:0005829|cytosol|CC,GO:0006168|adenine salvage|BP
AT4G27070	AT4G27070.1	TSB2	352.108	0.550594	0.138018	3.98929	6.62722e-05	0.000478637	GO:0000162|tryptophan biosynthetic process|BP,GO:0004834|tryptophan synthase activity|MF,GO:0009507|chloroplast|CC,GO:0009570|chloroplast stroma|CC,GO:0009941|chloroplast envelope|CC
AT5G58720	AT5G58720.1,AT5G58720.2,AT5G58720.3	PIPC	4279.9	0.550448	0.208253	2.64316	0.00821353	0.0331922	NA
AT1G66510	AT1G66510.2,AT1G66510.4,AT1G66510.1,AT1G66510.3	.	556.966	0.550238	0.135399	4.06382	4.8277e-05	0.000359725	NA
AT3G06680	AT3G06680.3,AT3G06680.1,AT3G06680.2	.	3115.59	0.54981	0.154736	3.55321	0.000380556	0.00230599	NA
AT1G59218	AT1G59218.1,AT1G59218.2,AT1G59218.3	RF9	6442.81	0.549383	0.150364	3.65369	0.000258498	0.0016444	NA
AT3G49210	AT3G49210.1,AT3G49210.2	.	489.966	0.548862	0.195366	2.8094	0.00496343	0.0215619	NA
AT5G11750	AT5G11750.2,AT5G11750.1	.	296.507	0.548858	0.176717	3.10587	0.00189723	0.00949603	NA
AT1G21070	AT1G21070.1	URGT2	366.217	0.548767	0.129369	4.24189	2.21642e-05	0.000176268	NA
AT1G06840	AT1G06840.1	.	1080.78	0.548578	0.10156	5.40151	6.60817e-08	7.96709e-07	NA
AT1G22870	AT1G22870.1,AT1G22870.2,AT1G22870.3,AT1G22870.4	.	646.123	0.54828	0.166227	3.29838	0.000972441	0.00530997	NA
AT1G04680	AT1G04680.1	.	2952.23	0.547896	0.158136	3.46471	0.0005308	0.00311473	NA
AT4G31770	AT4G31770.1,AT4G31770.2	DBR1	635.626	0.54552	0.159721	3.41546	0.000636746	0.00365488	GO:0004722|protein serine/threonine phosphatase activity|MF,GO:0005634|nucleus|CC,GO:0008419|RNA lariat debranching enzyme activity|MF
AT3G05060	AT3G05060.1	NOP5-2	5592.07	0.544871	0.188544	2.88988	0.00385384	0.0174652	NA
AT3G11440	AT3G11440.1,AT3G11440.2,AT3G11440.3,AT3G11440.4	ATMYB65	141.09	0.544247	0.188545	2.88656	0.00389479	0.0176327	GO:0003677|DNA binding|MF,GO:0003700|DNA-binding transcription factor activity|MF,GO:0005634|nucleus|CC,GO:0006355|regulation of transcription, DNA-templated|BP,GO:0009686|gibberellin biosynthetic process|BP,GO:0009723|response to ethylene|BP,GO:0009740|gibberellic acid mediated signaling pathway|BP,GO:0009751|response to salicylic acid|BP,GO:0043068|positive regulation of programmed cell death|B…
AT5G63770	AT5G63770.1,AT5G63770.2	DGK2	1302.02	0.542464	0.197199	2.75085	0.00594411	0.0251481	GO:0004143|diacylglycerol kinase activity|MF,GO:0005634|nucleus|CC,GO:0007205|protein kinase C-activating G protein-coupled receptor signaling pathway|BP,GO:0009409|response to cold|BP,GO:0009611|response to wounding|BP,GO:0048193|Golgi vesicle transport|BP,GO:0048364|root development|BP,GO:0048366|leaf development|BP,GO:0048527|lateral root development|BP
AT4G24730	AT4G24730.1,AT4G24730.2	.	633.409	0.540797	0.180037	3.00381	0.00266618	0.0127525	NA
AT3G29075	AT3G29075.1	.	6887.23	0.540044	0.131067	4.12036	3.78285e-05	0.000287198	NA
AT1G74350	AT1G74350.1	.	116.63	0.540013	0.210979	2.55956	0.0104805	0.0405701	NA
AT1G56345	AT1G56345.1,AT1G56345.2	.	385.244	0.539918	0.13517	3.99437	6.48666e-05	0.000469714	NA
AT1G55320	AT1G55320.1,AT1G55320.2	AAE18	211.857	0.539861	0.214535	2.51642	0.0118553	0.0449722	GO:0005737|cytoplasm|CC,GO:0005739|mitochondrion|CC,GO:0005777|peroxisome|CC,GO:0008152|metabolic process|BP,GO:0009850|auxin metabolic process|BP,GO:0016874|ligase activity|MF
AT2G35760	AT2G35760.1	.	540.334	0.537591	0.139255	3.86047	0.000113167	0.000782293	NA
AT5G18310	AT5G18310.1,AT5G18310.2,AT5G18310.3,AT5G18310.4	.	2600.85	0.535515	0.123712	4.32873	1.4997e-05	0.000123908	NA
AT1G58270	AT1G58270.1	ZW9	1286.6	0.534046	0.187139	2.85374	0.00432074	0.0191837	GO:0005737|cytoplasm|CC,GO:0009506|plasmodesma|CC
AT4G32620	AT4G32620.1,AT4G32620.2	.	2755.4	0.533739	0.108159	4.93477	8.02452e-07	8.23818e-06	NA
AT5G03160	AT5G03160.1	P58IPK	1003.21	0.533735	0.134071	3.981	6.86261e-05	0.000494506	GO:0005783|endoplasmic reticulum|CC,GO:0005788|endoplasmic reticulum lumen|CC,GO:0005886|plasma membrane|CC,GO:0006457|protein folding|BP,GO:0009408|response to heat|BP,GO:0009644|response to high light intensity|BP,GO:0034976|response to endoplasmic reticulum stress|BP,GO:0042542|response to hydrogen peroxide|BP
AT5G02480	AT5G02480.1	.	6642.88	0.533265	0.1105	4.82592	1.39361e-06	1.38316e-05	NA
AT5G42570	AT5G42570.1	.	2386.54	0.532534	0.141625	3.76017	0.000169798	0.00113197	NA
AT1G69370	AT1G69370.1	CM3	539.533	0.531682	0.144575	3.67755	0.000235489	0.00151681	GO:0000162|tryptophan biosynthetic process|BP,GO:0004106|chorismate mutase activity|MF,GO:0009073|aromatic amino acid family biosynthetic process|BP,GO:0009507|chloroplast|CC,GO:0009536|plastid|CC,GO:0042742|defense response to bacterium|BP
AT2G32400	AT2G32400.1	GLR3.7	556.081	0.531177	0.167649	3.16839	0.00153285	0.00789771	GO:0005217|intracellular ligand-gated ion channel activity|MF,GO:0005515|protein binding|MF,GO:0005576|extracellular region|CC,GO:0006874|cellular calcium ion homeostasis|BP,GO:0009416|response to light stimulus|BP,GO:0009506|plasmodesma|CC
AT1G67950	AT1G67950.4,AT1G67950.3,AT1G67950.1,AT1G67950.2	.	931.055	0.530285	0.117545	4.51136	6.44139e-06	5.70928e-05	NA
AT3G53990	AT3G53990.1,AT3G53990.2	.	3513.76	0.529303	0.115774	4.57187	4.83388e-06	4.38943e-05	NA
AT5G25050	AT5G25050.1	.	590.243	0.529188	0.14564	3.63354	0.000279558	0.00175912	NA
AT1G73130	AT1G73130.2,AT1G73130.3,AT1G73130.1,AT1G73130.4,AT1G73130.5	.	254.044	0.528699	0.160931	3.28525	0.00101891	0.00553769	NA
AT5G56030	AT5G56030.1,AT5G56030.2	HSP81-2	20723.6	0.52796	0.189683	2.78339	0.00537946	0.0231133	GO:0005515|protein binding|MF,GO:0005524|ATP binding|MF,GO:0005618|cell wall|CC,GO:0005634|nucleus|CC,GO:0005737|cytoplasm|CC,GO:0005739|mitochondrion|CC,GO:0005794|Golgi apparatus|CC,GO:0005829|cytosol|CC,GO:0006457|protein folding|BP,GO:0006952|defense response|BP,GO:0009408|response to heat|BP,GO:0009414|response to water deprivation|BP,GO:0009506|plasmodesma|CC,GO:0009612|response to mechanic…
AT3G50910	AT3G50910.1	.	3248.94	0.527653	0.148398	3.55566	0.000377033	0.0022884	NA
AT4G22755	AT4G22755.1	SMO1-3	1132.63	0.527593	0.123356	4.27699	1.89436e-05	0.000152912	NA
AT3G07770	AT3G07770.1,AT3G07770.2,AT3G07770.3	HSP90-6	3187.58	0.526782	0.127531	4.1306	3.61812e-05	0.000276019	GO:0005524|ATP binding|MF,GO:0005618|cell wall|CC,GO:0005739|mitochondrion|CC,GO:0006457|protein folding|BP,GO:0009507|chloroplast|CC,GO:0009570|chloroplast stroma|CC
AT1G29630	AT1G29630.3,AT1G29630.2,AT1G29630.1	EXO1	265.795	0.525493	0.199507	2.63396	0.00843962	0.0338827	NA
AT1G60640	AT1G60640.6,AT1G60640.2,AT1G60640.4,AT1G60640.7,AT1G60640.3,AT1G60640.1,AT1G60640.5	.	2931.51	0.524999	0.190971	2.74911	0.00597572	0.0252576	NA
AT1G20220	AT1G20220.1	.	3334.15	0.524693	0.108834	4.82103	1.42816e-06	1.41491e-05	NA
AT1G78570	AT1G78570.1	RHM1	5959.05	0.523214	0.12995	4.02627	5.66677e-05	0.000416025	GO:0003824|catalytic activity|MF,GO:0005829|cytosol|CC,GO:0009225|nucleotide-sugar metabolic process|BP,GO:0009506|plasmodesma|CC,GO:0009507|chloroplast|CC,GO:0009744|response to sucrose|BP,GO:0009813|flavonoid biosynthetic process|BP,GO:0010224|response to UV-B|BP,GO:0010253|UDP-rhamnose biosynthetic process|BP,GO:0010280|UDP-L-rhamnose synthase activity|MF,GO:0010315|auxin efflux|BP,GO:0050377|…
AT1G55260	AT1G55260.1,AT1G55260.2	.	853.745	0.523086	0.194613	2.68782	0.00719191	0.0296383	GO:0000038|very long-chain fatty acid metabolic process|BP,GO:0005634|nucleus|CC,GO:0005886|plasma membrane|CC,GO:0006869|lipid transport|BP,GO:0008289|lipid binding|MF,GO:0009664|plant-type cell wall organization|BP,GO:0009832|plant-type cell wall biogenesis|BP,GO:0019344|cysteine biosynthetic process|BP,GO:0031225|anchored component of membrane|CC,GO:0042335|cuticle development|BP,GO:0042546|ce…
AT3G58520	AT3G58520.2,AT3G58520.1	.	169.604	0.522398	0.197594	2.64379	0.00819843	0.0331432	NA
AT5G54610	AT5G54610.1	BAD1	415.658	0.521806	0.191818	2.72031	0.006522	0.0272383	GO:0000165|MAPK cascade|BP,GO:0005886|plasma membrane|CC,GO:0006612|protein targeting to membrane|BP,GO:0009697|salicylic acid biosynthetic process|BP,GO:0009751|response to salicylic acid|BP,GO:0009862|systemic acquired resistance, salicylic acid mediated signaling pathway|BP,GO:0009867|jasmonic acid mediated signaling pathway|BP,GO:0010310|regulation of hydrogen peroxide metabolic process|BP,GO…
AT1G66350	AT1G66350.1	RGL1	805.31	0.521326	0.140733	3.70436	0.000211926	0.00137911	GO:0003700|DNA-binding transcription factor activity|MF,GO:0005634|nucleus|CC,GO:0009651|response to salt stress|BP,GO:0009723|response to ethylene|BP,GO:0009737|response to abscisic acid|BP,GO:0009739|response to gibberellin|BP,GO:0009740|gibberellic acid mediated signaling pathway|BP,GO:0009845|seed germination|BP,GO:0009863|salicylic acid mediated signaling pathway|BP,GO:0009867|jasmonic acid …
AT2G17550	AT2G17550.1,AT2G17550.2	.	2427.21	0.521268	0.16691	3.12306	0.00178984	0.00902186	GO:0003674|molecular_function|MF,GO:0005634|nucleus|CC,GO:0008150|biological_process|BP
AT5G23580	AT5G23580.1	CPK12	533.694	0.521047	0.133857	3.89255	9.91975e-05	0.000693535	GO:0004683|calmodulin-dependent protein kinase activity|MF,GO:0006468|protein phosphorylation|BP,GO:0009738|abscisic acid-activated signaling pathway|BP,GO:0016301|kinase activity|MF
AT4G27010	AT4G27010.1,AT4G27010.2	.	692.501	0.521019	0.167443	3.11162	0.00186066	0.00932988	GO:0005634|nucleus|CC,GO:0006406|mRNA export from nucleus|BP,GO:0008150|biological_process|BP,GO:0009560|embryo sac egg cell differentiation|BP,GO:0009909|regulation of flower development|BP,GO:0010074|maintenance of meristem identity|BP
AT4G08230	AT4G08230.1,AT4G08230.2	.	506.925	0.520306	0.14369	3.62103	0.000293427	0.00183594	NA
AT3G28540	AT3G28540.1,AT3G28540.2	.	2630.36	0.518444	0.203543	2.5471	0.0108622	0.0417936	NA
AT3G06880	AT3G06880.1,AT3G06880.3,AT3G06880.2,AT3G06880.5,AT3G06880.4	.	1683.47	0.517703	0.16011	3.23341	0.00122322	0.00649784	NA
AT3G56800	AT3G56800.1	CAM5	4149.11	0.51607	0.156352	3.30068	0.000964495	0.00527179	GO:0005509|calcium ion binding|MF,GO:0005737|cytoplasm|CC,GO:0005773|vacuole|CC,GO:0019722|calcium-mediated signaling|BP,GO:0048193|Golgi vesicle transport|BP
AT2G36840	AT2G36840.1	ACR10	457.923	0.515913	0.131018	3.93774	8.22537e-05	0.000583007	GO:0000956|nuclear-transcribed mRNA catabolic process|BP,GO:0005634|nucleus|CC,GO:0009644|response to high light intensity|BP,GO:0042542|response to hydrogen peroxide|BP
AT4G27490	AT4G27490.4,AT4G27490.3,AT4G27490.2,AT4G27490.1,AT4G27490.5,AT4G27490.6,AT4G27490.7	RRP41L	267.611	0.51546	0.180204	2.86042	0.00423081	0.0188793	GO:0000175|3'-5'-exoribonuclease activity|MF,GO:0003723|RNA binding|MF,GO:0005634|nucleus|CC,GO:0005737|cytoplasm|CC,GO:0006396|RNA processing|BP,GO:0008408|3'-5' exonuclease activity|MF,GO:0009845|seed germination|BP,GO:0009909|regulation of flower development|BP,GO:0016570|histone modification|BP,GO:0034968|histone lysine methylation|BP,GO:0048449|floral organ formation|BP,GO:0090351|seedling d…
AT3G52170	AT3G52170.2,AT3G52170.1,AT3G52170.4,AT3G52170.3	.	1000.23	0.515339	0.149591	3.44498	0.0005711	0.00332209	NA
AT1G53300	AT1G53300.1	TTL1	2178.15	0.515104	0.103071	4.99757	5.80558e-07	6.09614e-06	GO:0005634|nucleus|CC,GO:0006970|response to osmotic stress|BP,GO:0009651|response to salt stress|BP,GO:0009737|response to abscisic acid|BP,GO:0009789|positive regulation of abscisic acid-activated signaling pathway|BP
AT3G47550	AT3G47550.3,AT3G47550.1,AT3G47550.2,AT3G47550.6	.	700.767	0.514746	0.143602	3.58454	0.000337672	0.00208152	NA
AT5G55660	AT5G55660.1	.	12044.9	0.513553	0.198744	2.58399	0.00976644	0.0383318	NA
AT3G56740	AT3G56740.1	RBL20	304.449	0.512636	0.176145	2.9103	0.00361076	0.0165824	NA
AT1G71110	AT1G71110.1	.	317.174	0.511727	0.164264	3.11527	0.00183774	0.00923176	NA
AT5G67030	AT5G67030.1,AT5G67030.2	ZEP	12491.3	0.51135	0.192916	2.65064	0.00803389	0.0326094	GO:0006970|response to osmotic stress|BP,GO:0009408|response to heat|BP,GO:0009414|response to water deprivation|BP,GO:0009507|chloroplast|CC,GO:0009540|zeaxanthin epoxidase [overall] activity|MF,GO:0009688|abscisic acid biosynthetic process|BP,GO:0009941|chloroplast envelope|CC,GO:0010114|response to red light|BP,GO:0010182|sugar mediated signaling pathway|BP,GO:0010264|myo-inositol hexakisphosp…
AT1G66480	AT1G66480.1	.	270.582	0.510944	0.202275	2.52598	0.0115374	0.0439477	NA
AT1G15790	AT1G15790.3,AT1G15790.2,AT1G15790.1,AT1G15790.4,AT1G15790.5	.	201.6	0.510379	0.195092	2.6161	0.00889402	0.0353646	NA
AT1G29840	AT1G29840.1	.	292.628	0.51037	0.175526	2.90767	0.00364134	0.0166801	NA
AT2G25290	AT2G25290.2,AT2G25290.1,AT2G25290.4,AT2G25290.3	Phox1	922.042	0.509241	0.156704	3.24971	0.00115523	0.00618879	GO:0005739|mitochondrion|CC,GO:0008150|biological_process|BP
AT1G07180	AT1G07180.1	NDA1	3423.6	0.509093	0.182451	2.7903	0.00526588	0.022698	GO:0003954|NADH dehydrogenase activity|MF,GO:0005739|mitochondrion|CC,GO:0005777|peroxisome|CC,GO:0010264|myo-inositol hexakisphosphate biosynthetic process|BP,GO:0031304|intrinsic component of mitochondrial inner membrane|CC,GO:0071482|cellular response to light stimulus|BP
AT5G13930	AT5G13930.1	CHS	3794.35	0.508119	0.177236	2.8669	0.00414514	0.0185544	GO:0005515|protein binding|MF,GO:0005634|nucleus|CC,GO:0005737|cytoplasm|CC,GO:0005783|endoplasmic reticulum|CC,GO:0006979|response to oxidative stress|BP,GO:0009411|response to UV|BP,GO:0009611|response to wounding|BP,GO:0009629|response to gravity|BP,GO:0009705|plant-type vacuole membrane|CC,GO:0009715|chalcone biosynthetic process|BP,GO:0009718|anthocyanin-containing compound biosynthetic proc…
AT2G38290	AT2G38290.1,AT2G38290.2	AMT2	1151.65	0.508111	0.152131	3.33995	0.000837928	0.00465836	GO:0000165|MAPK cascade|BP,GO:0002237|response to molecule of bacterial origin|BP,GO:0005737|cytoplasm|CC,GO:0005886|plasma membrane|CC,GO:0006612|protein targeting to membrane|BP,GO:0006820|anion transport|BP,GO:0006862|nucleotide transport|BP,GO:0006888|ER to Golgi vesicle-mediated transport|BP,GO:0006995|cellular response to nitrogen starvation|BP,GO:0007154|cell communication|BP,GO:0008519|am…
AT5G10380	AT5G10380.1	ATL55	3379.13	0.507538	0.147305	3.44549	0.000570019	0.00331668	GO:0000165|MAPK cascade|BP,GO:0002238|response to molecule of fungal origin|BP,GO:0004842|ubiquitin-protein transferase activity|MF,GO:0005576|extracellular region|CC,GO:0005886|plasma membrane|CC,GO:0006355|regulation of transcription, DNA-templated|BP,GO:0006612|protein targeting to membrane|BP,GO:0008270|zinc ion binding|MF,GO:0009617|response to bacterium|BP,GO:0009627|systemic acquired resis…
AT5G58590	AT5G58590.1	RANBP1C	2081.08	0.506109	0.108477	4.66557	3.07763e-06	2.88355e-05	GO:0000060|protein import into nucleus, translocation|BP,GO:0000278|mitotic cell cycle|BP,GO:0005515|protein binding|MF,GO:0005634|nucleus|CC,GO:0006396|RNA processing|BP,GO:0006406|mRNA export from nucleus|BP,GO:0006606|protein import into nucleus|BP
AT5G39030	AT5G39030.1,AT5G39030.2	.	1100.38	0.505596	0.128158	3.94509	7.97697e-05	0.000567768	NA
AT5G38690	AT5G38690.1,AT5G38690.2	.	893.001	0.504214	0.153667	3.2812	0.00103366	0.00560967	NA
AT1G65250	AT1G65250.1	.	352.878	0.504134	0.187881	2.68326	0.00729075	0.0299953	NA
AT3G21670	AT3G21670.1	NPF6.4	2751.79	0.5019	0.116925	4.2925	1.76671e-05	0.000143289	GO:0005215|transporter activity|MF,GO:0005886|plasma membrane|CC,GO:0006857|oligopeptide transport|BP,GO:0016020|membrane|CC
AT3G45040	AT3G45040.2,AT3G45040.1,AT3G45040.3	EVN	1288.82	0.500565	0.187555	2.6689	0.00760995	0.0311057	NA
AT5G42760	AT5G42760.2,AT5G42760.1	.	449.023	0.500489	0.200077	2.50148	0.0123676	0.0466037	NA
AT3G50830	AT3G50830.1	COR413PM2	1166.3	0.500352	0.149154	3.35459	0.000794822	0.00443774	GO:0003674|molecular_function|MF,GO:0005739|mitochondrion|CC,GO:0005774|vacuolar membrane|CC,GO:0005886|plasma membrane|CC
AT2G25737	AT2G25737.1,AT2G25737.2	.	177.002	0.500244	0.173653	2.88072	0.0039677	0.0179004	NA
AT4G18070	AT4G18070.2,AT4G18070.1,AT4G18070.4,AT4G18070.3,AT4G18070.5,AT4G18070.6,AT4G18070.7	.	2614.37	0.499002	0.141955	3.51521	0.000439401	0.0026237	NA
AT1G01550	AT1G01550.1,AT1G01550.2	BPS1	5926.43	0.498137	0.0980319	5.08138	3.74702e-07	4.03033e-06	GO:0003674|molecular_function|MF,GO:0005634|nucleus|CC,GO:0005886|plasma membrane|CC,GO:0006623|protein targeting to vacuole|BP,GO:0048364|root development|BP,GO:0048367|shoot system development|BP
AT1G20816	AT1G20816.1	OEP21A	312.696	0.498081	0.178095	2.79672	0.00516246	0.0223154	NA
AT3G07370	AT3G07370.1	CHIP	1680.29	0.497754	0.135861	3.6637	0.000248596	0.00158965	GO:0004842|ubiquitin-protein transferase activity|MF,GO:0005737|cytoplasm|CC,GO:0007165|signal transduction|BP,GO:0009266|response to temperature stimulus|BP,GO:0009408|response to heat|BP,GO:0009414|response to water deprivation|BP,GO:0009610|response to symbiotic fungus|BP,GO:0009611|response to wounding|BP,GO:0009651|response to salt stress|BP,GO:0009723|response to ethylene|BP,GO:0009733|resp…
AT3G11080	AT3G11080.1,AT3G11080.2	AtRLP35	265.689	0.497073	0.188005	2.64394	0.00819479	0.0331407	GO:0006952|defense response|BP,GO:0007165|signal transduction|BP,GO:0016301|kinase activity|MF
AT4G13750	AT4G13750.1	NOV	848.065	0.497011	0.168017	2.9581	0.00309546	0.0145259	GO:0001708|cell fate specification|BP,GO:0005634|nucleus|CC,GO:0005737|cytoplasm|CC,GO:0009926|auxin polar transport|BP,GO:0010305|leaf vascular tissue pattern formation|BP,GO:0019827|stem cell population maintenance|BP,GO:0048364|root development|BP
AT2G20490	AT2G20490.1,AT2G20490.3,AT2G20490.2	NOP10	517.629	0.496738	0.150324	3.30445	0.00095164	0.00521313	GO:0001510|RNA methylation|BP,GO:0003723|RNA binding|MF,GO:0005634|nucleus|CC,GO:0005730|nucleolus|CC,GO:0006364|rRNA processing|BP,GO:0010197|polar nucleus fusion|BP,GO:0015030|Cajal body|CC
AT1G16670	AT1G16670.1	CRPK1	647.487	0.496527	0.144285	3.4413	0.000578922	0.00335875	NA
AT1G18800	AT1G18800.1	NRP2	1888.99	0.495075	0.135147	3.66323	0.000249057	0.00159213	GO:0003677|DNA binding|MF,GO:0003682|chromatin binding|MF,GO:0005634|nucleus|CC,GO:0005737|cytoplasm|CC,GO:0006334|nucleosome assembly|BP,GO:0008283|cell proliferation|BP,GO:0010311|lateral root formation|BP,GO:0030154|cell differentiation|BP,GO:0042393|histone binding|MF
AT2G23450	AT2G23450.1,AT2G23450.2	WAKL14	1830.72	0.494868	0.136505	3.62527	0.000288662	0.00181228	NA
AT1G58280	AT1G58280.2,AT1G58280.1,AT1G58280.3,AT1G58280.4	.	146.838	0.494587	0.181052	2.73174	0.00630001	0.0264512	NA
AT2G38720	AT2G38720.1	MAP65-5	209.286	0.493605	0.198274	2.48951	0.0127921	0.0479067	GO:0000226|microtubule cytoskeleton organization|BP,GO:0005819|spindle|CC,GO:0005874|microtubule|CC,GO:0008017|microtubule binding|MF,GO:0009506|plasmodesma|CC,GO:0009524|phragmoplast|CC,GO:0009574|preprophase band|CC,GO:0046785|microtubule polymerization|BP,GO:0051322|anaphase|BP,GO:0055028|cortical microtubule|CC
AT5G12930	AT5G12930.1	.	330.825	0.493099	0.147787	3.33656	0.000848231	0.0047109	NA
AT2G26170	AT2G26170.1,AT2G26170.2	CYP711A1	486.193	0.491778	0.164442	2.9906	0.00278434	0.0132403	GO:0006612|protein targeting to membrane|BP,GO:0009611|response to wounding|BP,GO:0009805|coumarin biosynthetic process|BP,GO:0009926|auxin polar transport|BP,GO:0009934|regulation of meristem structural organization|BP,GO:0009963|positive regulation of flavonoid biosynthetic process|BP,GO:0010223|secondary shoot formation|BP,GO:0010363|regulation of plant-type hypersensitive response|BP,GO:00161…
AT2G43240	AT2G43240.1,AT2G43240.2	.	462.564	0.49068	0.142498	3.44341	0.000574422	0.00333615	NA
AT5G20400	AT5G20400.1	.	874.353	0.490268	0.129701	3.77997	0.000156846	0.00105423	NA
AT5G01770	AT5G01770.3,AT5G01770.2,AT5G01770.4,AT5G01770.5,AT5G01770.1	RAPTOR2	244.401	0.489963	0.163595	2.99497	0.00274472	0.0130857	GO:0000166|nucleotide binding|MF,GO:0016049|cell growth|BP,GO:0080008|Cul4-RING E3 ubiquitin ligase complex|CC
AT3G21650	AT3G21650.1,AT3G21650.2	B'ZETA	502.962	0.489429	0.162377	3.01414	0.00257705	0.0123798	NA
AT3G56290	AT3G56290.1	.	5786.08	0.488869	0.178262	2.74242	0.00609892	0.0257242	NA
AT3G07780	AT3G07780.1,AT3G07780.3,AT3G07780.2	OBE1	11265.2	0.488	0.158261	3.08351	0.00204571	0.0101313	GO:0005515|protein binding|MF,GO:0005634|nucleus|CC,GO:0009536|plastid|CC,GO:0009793|embryo development ending in seed dormancy|BP,GO:0010071|root meristem specification|BP,GO:0010078|maintenance of root meristem identity|BP,GO:0010468|regulation of gene expression|BP,GO:0010492|maintenance of shoot apical meristem identity|BP,GO:0031347|regulation of defense response|BP,GO:0042803|protein homodi…
AT5G58070	AT5G58070.1	TIL	5146.51	0.487447	0.119989	4.06243	4.85643e-05	0.000361256	GO:0005215|transporter activity|MF,GO:0005576|extracellular region|CC,GO:0005739|mitochondrion|CC,GO:0005773|vacuole|CC,GO:0005774|vacuolar membrane|CC,GO:0005783|endoplasmic reticulum|CC,GO:0005794|Golgi apparatus|CC,GO:0005886|plasma membrane|CC,GO:0006810|transport|BP,GO:0009408|response to heat|BP,GO:0009409|response to cold|BP,GO:0009416|response to light stimulus|BP,GO:0009506|plasmodesma|C…
AT3G07400	AT3G07400.1	.	1249.83	0.486796	0.156463	3.11124	0.00186303	0.00933967	NA
AT3G03000	AT3G03000.1	CML18	531.737	0.485074	0.154309	3.14352	0.00166928	0.00849169	NA
AT2G36670	AT2G36670.3,AT2G36670.2,AT2G36670.1,AT2G36670.4	.	411.967	0.484109	0.131951	3.66884	0.000243649	0.00156209	NA
AT1G54960	AT1G54960.1,AT1G54960.2	ANP2	133.499	0.483882	0.193387	2.50214	0.0123444	0.0465242	GO:0004709|MAP kinase kinase kinase activity|MF,GO:0005575|cellular_component|CC,GO:0016301|kinase activity|MF,GO:0043622|cortical microtubule organization|BP
AT5G57035	AT5G57035.1	.	2164.62	0.481379	0.128367	3.75002	0.000176821	0.00117277	NA
AT2G37690	AT2G37690.1	.	1220.08	0.47982	0.146324	3.27916	0.00104117	0.00564479	NA
AT3G62200	AT3G62200.1	.	400.092	0.478843	0.145872	3.28263	0.00102844	0.00558536	NA
AT3G26590	AT3G26590.2,AT3G26590.1	DTX29	641.082	0.478675	0.154325	3.10174	0.00192389	0.00960555	NA
AT1G23880	AT1G23880.1,AT1G23880.2	.	213.605	0.478262	0.173349	2.75896	0.00579858	0.0246551	NA
AT1G29965	AT1G29965.1	RPL18AA	1181.38	0.477938	0.118902	4.01959	5.83003e-05	0.000426641	NA
AT3G11880	AT3G11880.2,AT3G11880.3,AT3G11880.4,AT3G11880.1	.	1333.19	0.477566	0.140987	3.3873	0.000705837	0.00400053	NA
AT2G31790	AT2G31790.1	UGT74C1	5020.61	0.477257	0.147132	3.24373	0.00117976	0.00630185	NA
AT2G28470	AT2G28470.1,AT2G28470.2,AT2G28470.4,AT2G28470.3,AT2G28470.5	BGAL8	1803.07	0.476692	0.171843	2.774	0.00553714	0.023694	GO:0004565|beta-galactosidase activity|MF,GO:0005576|extracellular region|CC,GO:0005618|cell wall|CC
AT3G21140	AT3G21140.1	.	1007.77	0.476519	0.110392	4.31662	1.58439e-05	0.000130319	NA
AT3G16175	AT3G16175.1	.	204.931	0.476271	0.155932	3.05436	0.00225543	0.0110315	NA
AT4G29900	AT4G29900.1,AT4G29900.2	ACA10	9796.03	0.476014	0.141762	3.35785	0.000785525	0.0043952	GO:0005388|calcium-transporting ATPase activity|MF,GO:0005516|calmodulin binding|MF,GO:0005886|plasma membrane|CC,GO:0006816|calcium ion transport|BP,GO:0006882|cellular zinc ion homeostasis|BP,GO:0009506|plasmodesma|CC,GO:0009624|response to nematode|BP,GO:0048281|inflorescence morphogenesis|BP,GO:0048367|shoot system development|BP
AT4G22758	AT4G22758.1,AT4G22758.2	.	154.257	0.474852	0.180904	2.62489	0.00866774	0.0346036	NA
AT1G03110	AT1G03110.1	TRM82	319.026	0.474727	0.154566	3.07136	0.00213086	0.0104989	GO:0000166|nucleotide binding|MF,GO:0001510|RNA methylation|BP,GO:0005737|cytoplasm|CC,GO:0006400|tRNA modification|BP,GO:0008618|7-methylguanosine metabolic process|BP
AT3G13160	AT3G13160.1	.	548.798	0.474282	0.133534	3.55178	0.000382635	0.00231731	NA
AT4G00310	AT4G00310.1,AT4G00310.2	MEE46	334.128	0.474003	0.13159	3.60212	0.000315632	0.00196098	GO:0003674|molecular_function|MF,GO:0005634|nucleus|CC,GO:0009561|megagametogenesis|BP,GO:0009640|photomorphogenesis|BP,GO:0009737|response to abscisic acid|BP,GO:0009793|embryo development ending in seed dormancy|BP,GO:0009845|seed germination|BP,GO:0009909|regulation of flower development|BP,GO:0009933|meristem structural organization|BP,GO:0010162|seed dormancy process|BP,GO:0010182|sugar medi…
AT2G19670	AT2G19670.1	PRMT12	264.503	0.473973	0.183451	2.58365	0.00977622	0.0383634	GO:0005634|nucleus|CC,GO:0005829|cytosol|CC,GO:0009909|regulation of flower development|BP,GO:0016274|protein-arginine N-methyltransferase activity|MF,GO:0034968|histone lysine methylation|BP
AT3G02790	AT3G02790.1	MBS1	1224.4	0.473784	0.177708	2.66608	0.00767412	0.0313333	GO:0003700|DNA-binding transcription factor activity|MF,GO:0005634|nucleus|CC,GO:0005737|cytoplasm|CC,GO:0006355|regulation of transcription, DNA-templated|BP,GO:0071452|cellular response to singlet oxygen|BP
AT4G10730	AT4G10730.1,AT4G10730.2	.	2512.14	0.473574	0.125913	3.76111	0.000169158	0.00112838	NA
AT5G48600	AT5G48600.2,AT5G48600.1	ATSMC3	844.123	0.47304	0.177512	2.66484	0.00770258	0.0314379	GO:0000911|cytokinesis by cell plate formation|BP,GO:0005215|transporter activity|MF,GO:0005524|ATP binding|MF,GO:0005634|nucleus|CC,GO:0006260|DNA replication|BP,GO:0006270|DNA replication initiation|BP,GO:0006275|regulation of DNA replication|BP,GO:0006306|DNA methylation|BP,GO:0006342|chromatin silencing|BP,GO:0006346|methylation-dependent chromatin silencing|BP,GO:0007059|chromosome segregati…
AT2G34260	AT2G34260.1,AT2G34260.2	WDR55	423.94	0.471723	0.167711	2.81272	0.00491244	0.0213685	GO:0000166|nucleotide binding|MF,GO:0005634|nucleus|CC,GO:0005737|cytoplasm|CC,GO:0005834|heterotrimeric G-protein complex|CC,GO:0009220|pyrimidine ribonucleotide biosynthetic process|BP,GO:0009553|embryo sac development|BP,GO:0009793|embryo development ending in seed dormancy|BP,GO:0009855|determination of bilateral symmetry|BP,GO:0009960|endosperm development|BP,GO:0010197|polar nucleus fusion|…
AT5G66000	AT5G66000.1	.	201.591	0.471185	0.171043	2.75478	0.00587311	0.0249193	NA
AT4G24200	AT4G24200.1,AT4G24200.2	.	1150.56	0.471127	0.101843	4.62601	3.7277e-06	3.4401e-05	NA
AT5G09760	AT5G09760.2,AT5G09760.1	.	676.224	0.470863	0.145546	3.23514	0.00121582	0.00646453	NA
AT2G04400	AT2G04400.1	IGPS	2759.89	0.470103	0.106894	4.39784	1.09334e-05	9.26554e-05	NA
AT1G79520	AT1G79520.1,AT1G79520.4,AT1G79520.3,AT1G79520.2	.	496.4	0.469999	0.154773	3.03671	0.00239177	0.0116033	NA
AT2G02370	AT2G02370.1,AT2G02370.3,AT2G02370.2	.	436.329	0.46997	0.147815	3.17944	0.0014756	0.00765627	NA
AT1G74560	AT1G74560.1,AT1G74560.3	NRP1	6577.34	0.469115	0.141838	3.3074	0.000941677	0.00516625	GO:0003677|DNA binding|MF,GO:0003682|chromatin binding|MF,GO:0005634|nucleus|CC,GO:0005737|cytoplasm|CC,GO:0005829|cytosol|CC,GO:0006094|gluconeogenesis|BP,GO:0006096|glycolytic process|BP,GO:0006333|chromatin assembly or disassembly|BP,GO:0006334|nucleosome assembly|BP,GO:0008283|cell proliferation|BP,GO:0009651|response to salt stress|BP,GO:0010311|lateral root formation|BP,GO:0030154|cell diff…
AT1G31970	AT1G31970.1	RH5	11174.1	0.468325	0.100994	4.63717	3.53207e-06	3.27123e-05	GO:0001510|RNA methylation|BP,GO:0005634|nucleus|CC,GO:0005829|cytosol|CC,GO:0008026|ATP-dependent helicase activity|MF
AT5G63980	AT5G63980.1	SAL1	2865.81	0.468312	0.0946297	4.94889	7.46376e-07	7.69467e-06	GO:0004441|inositol-1,4-bisphosphate 1-phosphatase activity|MF,GO:0005634|nucleus|CC,GO:0005737|cytoplasm|CC,GO:0005739|mitochondrion|CC,GO:0005829|cytosol|CC,GO:0006401|RNA catabolic process|BP,GO:0006790|sulfur compound metabolic process|BP,GO:0008441|3'(2'),5'-bisphosphate nucleotidase activity|MF,GO:0009409|response to cold|BP,GO:0009414|response to water deprivation|BP,GO:0009416|response to…
AT2G14750	AT2G14750.1	APK1	3258.87	0.46831	0.15963	2.93372	0.00334925	0.0155256	GO:0000103|sulfate assimilation|BP,GO:0004020|adenylylsulfate kinase activity|MF,GO:0005524|ATP binding|MF,GO:0009507|chloroplast|CC,GO:0009536|plastid|CC,GO:0010439|regulation of glucosinolate biosynthetic process|BP,GO:0016301|kinase activity|MF,GO:0016310|phosphorylation|BP,GO:0016772|transferase activity, transferring phosphorus-containing groups|MF,GO:0048232|male gamete generation|BP
AT5G04830	AT5G04830.2,AT5G04830.1	.	3251.84	0.467146	0.10925	4.27594	1.90329e-05	0.000153465	NA
AT1G56423	AT1G56423.1,AT1G56423.2	.	490.306	0.467143	0.148685	3.14184	0.00167892	0.00853484	NA
AT1G77580	AT1G77580.1,AT1G77580.4,AT1G77580.3,AT1G77580.2	FPP1	905.31	0.466817	0.123572	3.7777	0.000158285	0.00106324	NA
AT5G42000	AT5G42000.1,AT5G42000.2	.	430.958	0.466609	0.158804	2.93827	0.00330049	0.0153511	NA
AT5G06220	AT5G06220.2,AT5G06220.3,AT5G06220.1	.	3917.4	0.466382	0.187412	2.48854	0.0128267	0.0479819	NA
AT4G28350	AT4G28350.1	LECRK72	434.761	0.466186	0.145834	3.19669	0.00139013	0.00727261	GO:0005886|plasma membrane|CC,GO:0010200|response to chitin|BP,GO:0016301|kinase activity|MF,GO:0030246|carbohydrate binding|MF,GO:0050832|defense response to fungus|BP
AT4G33740	AT4G33740.1,AT4G33740.4,AT4G33740.2,AT4G33740.3,AT4G33740.5	.	3755.76	0.465768	0.13817	3.37098	0.000749001	0.00421273	NA
AT4G24400	AT4G24400.1,AT4G24400.2	CIPK8	1678.53	0.465385	0.0966628	4.81452	1.47556e-06	1.45729e-05	GO:0004672|protein kinase activity|MF,GO:0004674|protein serine/threonine kinase activity|MF,GO:0005886|plasma membrane|CC,GO:0006468|protein phosphorylation|BP,GO:0009749|response to glucose|BP,GO:0010167|response to nitrate|BP,GO:0016301|kinase activity|MF,GO:0046777|protein autophosphorylation|BP,GO:0048364|root development|BP
AT2G25190	AT2G25190.1	.	1140.48	0.464961	0.153231	3.03437	0.00241035	0.0116576	NA
AT4G29750	AT4G29750.1,AT4G29750.2	.	3732.83	0.464499	0.154435	3.00772	0.00263212	0.0126197	NA
AT5G44870	AT5G44870.2,AT5G44870.1	LAZ5	2994.26	0.464215	0.153277	3.02859	0.00245698	0.0118571	GO:0005634|nucleus|CC,GO:0006952|defense response|BP,GO:0009626|plant-type hypersensitive response|BP,GO:0051607|defense response to virus|BP
AT4G27500	AT4G27500.1,AT4G27500.2	PPI1	21977	0.464167	0.129168	3.59351	0.000326252	0.00202355	GO:0005515|protein binding|MF,GO:0005737|cytoplasm|CC,GO:0005783|endoplasmic reticulum|CC,GO:0005789|endoplasmic reticulum membrane|CC,GO:0005886|plasma membrane|CC,GO:0006612|protein targeting to membrane|BP,GO:0006820|anion transport|BP,GO:0006862|nucleotide transport|BP,GO:0006888|ER to Golgi vesicle-mediated transport|BP,GO:0009506|plasmodesma|CC,GO:0010155|regulation of proton transport|BP,G…
AT5G49110	AT5G49110.3,AT5G49110.1,AT5G49110.4,AT5G49110.2	.	221.816	0.463849	0.18606	2.493	0.0126668	0.0475205	NA
AT1G77930	AT1G77930.3,AT1G77930.1,AT1G77930.2	.	6454.57	0.463841	0.180849	2.5648	0.0103236	0.0400633	GO:0006457|protein folding|BP,GO:0009507|chloroplast|CC
AT3G10820	AT3G10820.1,AT3G10820.2	MED26A	358.769	0.463804	0.162082	2.86154	0.00421591	0.0188318	NA
AT1G03100	AT1G03100.1	.	186.545	0.461812	0.167454	2.75785	0.00581835	0.0247249	NA
AT1G12370	AT1G12370.3,AT1G12370.2,AT1G12370.1	PHR1	360.042	0.460092	0.151768	3.03156	0.00243294	0.0117565	GO:0000719|photoreactive repair|BP,GO:0003913|DNA photolyase activity|MF,GO:0009650|UV protection|BP
AT5G21100	AT5G21100.1	.	1892	0.457582	0.143678	3.18478	0.00144865	0.00753412	NA
AT2G44970	AT2G44970.1,AT2G44970.3,AT2G44970.2	.	2958.37	0.457308	0.112321	4.07144	4.67233e-05	0.000349326	NA
AT1G65840	AT1G65840.1	PAO4	1000.79	0.456925	0.162976	2.80362	0.00505318	0.0218859	GO:0005634|nucleus|CC,GO:0005777|peroxisome|CC,GO:0006598|polyamine catabolic process|BP,GO:0008131|primary amine oxidase activity|MF,GO:0009611|response to wounding|BP,GO:0009698|phenylpropanoid metabolic process|BP,GO:0009805|coumarin biosynthetic process|BP,GO:0042398|cellular modified amino acid biosynthetic process|BP,GO:0046592|polyamine oxidase activity|MF
AT5G49480	AT5G49480.1	ATCP1	4791.35	0.455742	0.148726	3.06431	0.00218172	0.0107256	GO:0005509|calcium ion binding|MF,GO:0005737|cytoplasm|CC,GO:0005829|cytosol|CC,GO:0042538|hyperosmotic salinity response|BP
AT1G14180	AT1G14180.1,AT1G14180.2	.	234.681	0.454036	0.175891	2.58136	0.00984131	0.038523	NA
AT3G19450	AT3G19450.1	CAD4	5581.71	0.454001	0.131954	3.44061	0.000580402	0.00336645	GO:0005737|cytoplasm|CC,GO:0009809|lignin biosynthetic process|BP,GO:0045551|cinnamyl-alcohol dehydrogenase activity|MF,GO:0080167|response to karrikin|BP
AT2G23420	AT2G23420.1,AT2G23420.2	NAPRT2	2234	0.45352	0.125241	3.62117	0.000293278	0.00183564	GO:0004516|nicotinate phosphoribosyltransferase activity|MF,GO:0005737|cytoplasm|CC,GO:0019358|nicotinate nucleotide salvage|BP
AT5G41790	AT5G41790.2,AT5G41790.1	CIP1	27386.1	0.45335	0.137674	3.29293	0.000991477	0.00540457	GO:0005515|protein binding|MF,GO:0005634|nucleus|CC,GO:0005773|vacuole|CC,GO:0005774|vacuolar membrane|CC,GO:0005856|cytoskeleton|CC,GO:0009507|chloroplast|CC,GO:0042306|regulation of protein import into nucleus|BP
AT1G32630	AT1G32630.1,AT1G32630.2	.	611.007	0.45326	0.117637	3.85303	0.000116664	0.000805457	NA
AT3G10540	AT3G10540.1	PDPK2	893.431	0.453095	0.127271	3.56009	0.000370723	0.00225444	NA
AT3G47420	AT3G47420.3,AT3G47420.1,AT3G47420.2	ATPS3	1077.92	0.451932	0.150503	3.00281	0.00267503	0.0127866	GO:0005351|carbohydrate:proton symporter activity|MF,GO:0008643|carbohydrate transport|BP,GO:0055062|phosphate ion homeostasis|BP
AT5G67630	AT5G67630.1	.	1961.48	0.450828	0.120064	3.75489	0.000173417	0.00115296	NA
AT4G26270	AT4G26270.1	PFK3	568.057	0.450166	0.153865	2.92572	0.00343659	0.0158971	GO:0003872|6-phosphofructokinase activity|MF,GO:0005737|cytoplasm|CC,GO:0005829|cytosol|CC,GO:0005945|6-phosphofructokinase complex|CC,GO:0006096|glycolytic process|BP,GO:0010053|root epidermal cell differentiation|BP
AT3G16730	AT3G16730.1	CAPH2	523.794	0.449216	0.133469	3.36569	0.000763532	0.00428466	GO:0000793|condensed chromosome|CC,GO:0005634|nucleus|CC,GO:0005730|nucleolus|CC,GO:0045739|positive regulation of DNA repair|BP,GO:2001022|positive regulation of response to DNA damage stimulus|BP
AT5G38990	AT5G38990.1	.	2063.57	0.448303	0.122646	3.65525	0.000256936	0.00163635	NA
AT2G29650	AT2G29650.1,AT2G29650.4,AT2G29650.2,AT2G29650.3	ANTR1	1681.45	0.448289	0.146054	3.06933	0.00214537	0.0105633	GO:0000165|MAPK cascade|BP,GO:0005315|inorganic phosphate transmembrane transporter activity|MF,GO:0005351|carbohydrate:proton symporter activity|MF,GO:0006612|protein targeting to membrane|BP,GO:0008514|organic anion transmembrane transporter activity|MF,GO:0009416|response to light stimulus|BP,GO:0009507|chloroplast|CC,GO:0009535|chloroplast thylakoid membrane|CC,GO:0009579|thylakoid|CC,GO:0009…
AT3G09920	AT3G09920.3,AT3G09920.4,AT3G09920.2,AT3G09920.1	PIP5K9	2704.1	0.447946	0.164339	2.72575	0.00641562	0.0268702	GO:0005515|protein binding|MF,GO:0005634|nucleus|CC,GO:0005829|cytosol|CC,GO:0005975|carbohydrate metabolic process|BP,GO:0006520|cellular amino acid metabolic process|BP,GO:0016020|membrane|CC,GO:0016308|1-phosphatidylinositol-4-phosphate 5-kinase activity|MF
AT1G59970	AT1G59970.1	5MMP	376.555	0.447868	0.131636	3.40233	0.000668143	0.00381133	NA
AT3G46630	AT3G46630.1	.	530.519	0.447203	0.163589	2.73371	0.00626257	0.026324	NA
AT1G67720	AT1G67720.1	.	1236.26	0.446739	0.155242	2.8777	0.00400587	0.0180432	NA
AT3G28760	AT3G28760.2,AT3G28760.1	.	442.093	0.445628	0.174699	2.55083	0.0107468	0.0414434	NA
AT2G41880	AT2G41880.1,AT2G41880.2,AT2G41880.3,AT2G41880.4,AT2G41880.5,AT2G41880.7,AT2G41880.6,AT2G41880.8,AT2G41880.9	GK-1	1445.68	0.445207	0.179845	2.4755	0.0133048	0.0494355	GO:0004385|guanylate kinase activity|MF,GO:0009117|nucleotide metabolic process|BP
AT5G05560	AT5G05560.2,AT5G05560.1,AT5G05560.3	EMB2771	624.806	0.445167	0.127145	3.50127	0.000463053	0.00274859	GO:0000151|ubiquitin ligase complex|CC,GO:0004842|ubiquitin-protein transferase activity|MF,GO:0005634|nucleus|CC,GO:0006302|double-strand break repair|BP,GO:0006312|mitotic recombination|BP,GO:0006511|ubiquitin-dependent protein catabolic process|BP,GO:0007062|sister chromatid cohesion|BP,GO:0007129|synapsis|BP,GO:0007131|reciprocal meiotic recombination|BP,GO:0007276|gamete generation|BP,GO:000…
AT5G05730	AT5G05730.1,AT5G05730.2	ASA1	5193.7	0.4448	0.16956	2.62326	0.0087092	0.0347495	GO:0000162|tryptophan biosynthetic process|BP,GO:0000165|MAPK cascade|BP,GO:0004049|anthranilate synthase activity|MF,GO:0005950|anthranilate synthase complex|CC,GO:0006567|threonine catabolic process|BP,GO:0006569|tryptophan catabolic process|BP,GO:0006612|protein targeting to membrane|BP,GO:0007165|signal transduction|BP,GO:0009409|response to cold|BP,GO:0009414|response to water deprivation|BP…
AT5G67510	AT5G67510.1	RPL26B	3056.57	0.444764	0.147959	3.006	0.00264707	0.0126831	NA
AT5G11680	AT5G11680.1	.	1153.68	0.444172	0.15266	2.90955	0.00361944	0.0166099	NA
AT5G01340	AT5G01340.1	SFC1	634.784	0.443722	0.171894	2.58136	0.00984118	0.038523	GO:0005739|mitochondrion|CC,GO:0005743|mitochondrial inner membrane|CC,GO:0006810|transport|BP,GO:0006839|mitochondrial transport|BP,GO:0015141|succinate transmembrane transporter activity|MF,GO:0015744|succinate transport|BP
AT3G48760	AT3G48760.1	PAT05	3085.99	0.443278	0.105446	4.20383	2.62441e-05	0.000205972	NA
AT5G05460	AT5G05460.1	ENGASE1	379.92	0.442878	0.137135	3.2295	0.00124009	0.00657954	GO:0005737|cytoplasm|CC,GO:0005773|vacuole|CC,GO:0006491|N-glycan processing|BP,GO:0006517|protein deglycosylation|BP,GO:0016798|hydrolase activity, acting on glycosyl bonds|MF,GO:0033925|mannosyl-glycoprotein endo-beta-N-acetylglucosaminidase activity|MF
AT1G64710	AT1G64710.1,AT1G64710.2,AT1G64710.3	.	2753.69	0.442755	0.120779	3.66583	0.000246536	0.00157922	NA
AT3G13560	AT3G13560.3,AT3G13560.2,AT3G13560.1,AT3G13560.5,AT3G13560.4	.	455.867	0.442229	0.174091	2.54022	0.0110784	0.0424773	NA
AT4G25120	AT4G25120.1	SRS2	253.937	0.441854	0.171083	2.58269	0.00980321	0.0384311	GO:0003678|DNA helicase activity|MF,GO:0005524|ATP binding|MF,GO:0005737|cytoplasm|CC,GO:0006310|DNA recombination|BP,GO:0007062|sister chromatid cohesion|BP,GO:0007131|reciprocal meiotic recombination|BP,GO:0010228|vegetative to reproductive phase transition of meristem|BP,GO:0010332|response to gamma radiation|BP,GO:0032204|regulation of telomere maintenance|BP,GO:0033044|regulation of chromoso…
AT3G46540	AT3G46540.1,AT3G46540.2,AT3G46540.3	.	1938.49	0.441338	0.136959	3.22242	0.00127111	0.00671994	NA
AT5G45380	AT5G45380.1	DUR3	530.726	0.439847	0.138899	3.16666	0.00154201	0.00793541	GO:0005886|plasma membrane|CC,GO:0006995|cellular response to nitrogen starvation|BP,GO:0015204|urea transmembrane transporter activity|MF,GO:0015370|solute:sodium symporter activity|MF,GO:0035725|sodium ion transmembrane transport|BP
AT5G09260	AT5G09260.1	VPS20.2	763.292	0.439344	0.110842	3.96368	7.38017e-05	0.000528697	GO:0000815|ESCRT III complex|CC,GO:0005515|protein binding|MF,GO:0005737|cytoplasm|CC,GO:0005886|plasma membrane|CC,GO:0016192|vesicle-mediated transport|BP
AT5G26110	AT5G26110.3,AT5G26110.2,AT5G26110.1	.	512.696	0.438163	0.136843	3.20193	0.0013651	0.0071569	NA
AT3G52040	AT3G52040.1	.	1114.25	0.437456	0.150475	2.90717	0.0036471	0.0166961	NA
AT2G17440	AT2G17440.1	PIRL5	2381.8	0.437253	0.136239	3.20945	0.00132989	0.00698226	GO:0005886|plasma membrane|CC
AT5G65205	AT5G65205.1	.	196.883	0.43714	0.175006	2.49786	0.0124945	0.0470177	NA
AT4G16920	AT4G16920.2,AT4G16920.3,AT4G16920.4,AT4G16920.7,AT4G16920.6,AT4G16920.5,AT4G16920.8,AT4G16920.9,AT4G16920.1	.	831.326	0.436815	0.13825	3.1596	0.00157985	0.00809451	NA
AT1G69770	AT1G69770.1	CMT3	585.789	0.436446	0.151645	2.87807	0.00400115	0.0180256	GO:0003886|DNA (cytosine-5-)-methyltransferase activity|MF,GO:0005634|nucleus|CC,GO:0006260|DNA replication|BP,GO:0006261|DNA-dependent DNA replication|BP,GO:0006270|DNA replication initiation|BP,GO:0006275|regulation of DNA replication|BP,GO:0006306|DNA methylation|BP,GO:0006342|chromatin silencing|BP,GO:0006346|methylation-dependent chromatin silencing|BP,GO:0008283|cell proliferation|BP,GO:000…
AT3G47480	AT3G47480.1	CML47	873.667	0.436069	0.164125	2.65693	0.00788554	0.032072	NA
AT3G14270	AT3G14270.2,AT3G14270.1	FAB1B	2170.98	0.435451	0.0894929	4.86576	1.14017e-06	1.14708e-05	GO:0000285|1-phosphatidylinositol-3-phosphate 5-kinase activity|MF,GO:0005737|cytoplasm|CC,GO:0005739|mitochondrion|CC,GO:0005768|endosome|CC,GO:0007033|vacuole organization|BP,GO:0007165|signal transduction|BP,GO:0008270|zinc ion binding|MF,GO:0009555|pollen development|BP,GO:0010256|endomembrane system organization|BP,GO:0016308|1-phosphatidylinositol-4-phosphate 5-kinase activity|MF,GO:0035091…
AT4G36945	AT4G36945.1	.	400.456	0.435199	0.163595	2.66023	0.0078087	0.0318063	NA
AT5G61030	AT5G61030.1,AT5G61030.2	RBG3	1193	0.435192	0.126518	3.43977	0.000582211	0.00337606	GO:0003723|RNA binding|MF,GO:0005507|copper ion binding|MF,GO:0005524|ATP binding|MF,GO:0005739|mitochondrion|CC,GO:0006626|protein targeting to mitochondrion|BP,GO:0009220|pyrimidine ribonucleotide biosynthetic process|BP,GO:0009409|response to cold|BP,GO:0009909|regulation of flower development|BP,GO:0010228|vegetative to reproductive phase transition of meristem|BP,GO:0034968|histone lysine me…
AT5G23520	AT5G23520.1,AT5G23520.2	.	777.346	0.434862	0.112147	3.8776	0.000105491	0.000732438	NA
AT4G36640	AT4G36640.3,AT4G36640.2,AT4G36640.1	.	2083.83	0.434802	0.16882	2.57554	0.0100085	0.0390253	NA
AT1G02920	AT1G02920.1	GSTF7	4066.31	0.434502	0.13937	3.1176	0.00182327	0.00917021	GO:0004364|glutathione transferase activity|MF,GO:0005507|copper ion binding|MF,GO:0005634|nucleus|CC,GO:0005737|cytoplasm|CC,GO:0005773|vacuole|CC,GO:0009407|toxin catabolic process|BP,GO:0009651|response to salt stress|BP,GO:0009817|defense response to fungus, incompatible interaction|BP,GO:0042742|defense response to bacterium|BP,GO:0043295|glutathione binding|MF,GO:0046686|response to cadmium…
AT5G10400	AT5G10400.1	HTR2	1751.31	0.434206	0.140052	3.10032	0.00193313	0.00964732	GO:0003677|DNA binding|MF,GO:0005634|nucleus|CC
AT2G35650	AT2G35650.1,AT2G35650.2,AT2G35650.3,AT2G35650.4	CSLA7	1448.2	0.434202	0.172413	2.51839	0.0117894	0.0447626	GO:0000165|MAPK cascade|BP,GO:0005794|Golgi apparatus|CC,GO:0006612|protein targeting to membrane|BP,GO:0009595|detection of biotic stimulus|BP,GO:0009697|salicylic acid biosynthetic process|BP,GO:0009793|embryo development ending in seed dormancy|BP,GO:0009860|pollen tube growth|BP,GO:0009862|systemic acquired resistance, salicylic acid mediated signaling pathway|BP,GO:0009867|jasmonic acid medi…
AT2G38860	AT2G38860.2,AT2G38860.3,AT2G38860.1	DJ1E	2279.97	0.433477	0.149384	2.90177	0.00371062	0.0169483	GO:0005737|cytoplasm|CC,GO:0006569|tryptophan catabolic process|BP,GO:0009627|systemic acquired resistance|BP,GO:0009684|indoleacetic acid biosynthetic process|BP,GO:0009723|response to ethylene|BP,GO:0009737|response to abscisic acid|BP,GO:0010150|leaf senescence|BP,GO:0019761|glucosinolate biosynthetic process|BP,GO:0031348|negative regulation of defense response|BP,GO:0034976|response to endop…
AT5G45140	AT5G45140.2,AT5G45140.1,AT5G45140.3	NRPC2	1670.32	0.432627	0.121041	3.57422	0.000351274	0.00215515	GO:0003677|DNA binding|MF,GO:0003899|DNA-directed 5'-3' RNA polymerase activity|MF,GO:0006351|transcription, DNA-templated|BP,GO:0009507|chloroplast|CC,GO:0009560|embryo sac egg cell differentiation|BP
AT3G03020	AT3G03020.1,AT3G03020.2	.	1142.58	0.43117	0.152624	2.82505	0.00472737	0.0206815	NA
AT4G33110	AT4G33110.1,AT4G33110.2	.	4139.49	0.429852	0.100011	4.29807	1.72292e-05	0.000140149	NA
AT1G05320	AT1G05320.1,AT1G05320.3,AT1G05320.4,AT1G05320.2,AT1G05320.5,AT1G05320.6,AT1G05320.7,AT1G05320.8,AT1G05320.9	.	1762.75	0.429641	0.157095	2.73491	0.0062397	0.0262428	NA
AT5G42670	AT5G42670.1	.	452.518	0.429203	0.135093	3.17709	0.00148761	0.00770774	NA
AT3G21560	AT3G21560.1	UGT84A2	1205.72	0.428815	0.158391	2.70732	0.00678293	0.028163	GO:0005737|cytoplasm|CC,GO:0008194|UDP-glycosyltransferase activity|MF,GO:0009411|response to UV|BP,GO:0009718|anthocyanin-containing compound biosynthetic process|BP,GO:0009801|cinnamic acid ester metabolic process|BP,GO:0009813|flavonoid biosynthetic process|BP,GO:0050284|sinapate 1-glucosyltransferase activity|MF,GO:0080167|response to karrikin|BP
AT3G15790	AT3G15790.1,AT3G15790.2,AT3G15790.3	MBD11	2644.96	0.428653	0.142572	3.00658	0.00264206	0.0126618	GO:0003677|DNA binding|MF,GO:0005634|nucleus|CC,GO:0008327|methyl-CpG binding|MF
AT2G05260	AT2G05260.1,AT2G05260.2	.	412.994	0.427694	0.121443	3.52176	0.000428684	0.00256595	NA
AT2G33120	AT2G33120.1,AT2G33120.3,AT2G33120.2	SAR1	2723.14	0.42555	0.109427	3.88891	0.000100696	0.000703123	GO:0003674|molecular_function|MF,GO:0005768|endosome|CC,GO:0005774|vacuolar membrane|CC,GO:0005886|plasma membrane|CC,GO:0009504|cell plate|CC,GO:0009506|plasmodesma|CC,GO:0009920|cell plate formation involved in plant-type cell wall biogenesis|BP,GO:0016020|membrane|CC
AT2G40660	AT2G40660.1	.	2728.75	0.423483	0.0945119	4.48074	7.43857e-06	6.51111e-05	NA
AT5G05160	AT5G05160.1	.	377.529	0.423377	0.153813	2.75255	0.00591331	0.0250514	GO:0004674|protein serine/threonine kinase activity|MF,GO:0005524|ATP binding|MF,GO:0005576|extracellular region|CC,GO:0005618|cell wall|CC,GO:0005886|plasma membrane|CC,GO:0006468|protein phosphorylation|BP,GO:0007169|transmembrane receptor protein tyrosine kinase signaling pathway|BP,GO:0010089|xylem development|BP,GO:0016301|kinase activity|MF,GO:0044036|cell wall macromolecule metabolic proce…
AT5G66730	AT5G66730.1	ENY	2309.12	0.423297	0.115215	3.67398	0.000238799	0.001535	GO:0003676|nucleic acid binding|MF,GO:0003700|DNA-binding transcription factor activity|MF,GO:0005515|protein binding|MF,GO:0005634|nucleus|CC,GO:0006355|regulation of transcription, DNA-templated|BP,GO:0008270|zinc ion binding|MF,GO:0009937|regulation of gibberellic acid mediated signaling pathway|BP,GO:0010029|regulation of seed germination|BP,GO:0010431|seed maturation|BP
AT5G61310	AT5G61310.5,AT5G61310.2,AT5G61310.1,AT5G61310.3,AT5G61310.6,AT5G61310.4	.	598.437	0.423268	0.119792	3.53335	0.000410331	0.0024651	NA
AT3G26020	AT3G26020.5,AT3G26020.1,AT3G26020.6,AT3G26020.7,AT3G26020.3,AT3G26020.4,AT3G26020.8,AT3G26020.2	.	1115.95	0.421992	0.130063	3.24452	0.0011765	0.00628597	NA
AT3G48670	AT3G48670.3,AT3G48670.1,AT3G48670.2	IDN2	3254.86	0.421635	0.150864	2.7948	0.00519325	0.022431	GO:0005737|cytoplasm|CC,GO:0006306|DNA methylation|BP,GO:0006342|chromatin silencing|BP,GO:0046686|response to cadmium ion|BP
AT4G28480	AT4G28480.1,AT4G28480.2	.	2265.47	0.42086	0.101056	4.16464	3.11849e-05	0.000240986	NA
AT1G03220	AT1G03220.1	.	3238.81	0.420319	0.114383	3.67466	0.000238163	0.0015318	NA
AT3G47490	AT3G47490.4,AT3G47490.5,AT3G47490.6,AT3G47490.3,AT3G47490.1,AT3G47490.7,AT3G47490.2	.	1819.01	0.420291	0.155027	2.71108	0.00670642	0.0278872	NA
AT2G30740	AT2G30740.2,AT2G30740.4,AT2G30740.3,AT2G30740.5,AT2G30740.6,AT2G30740.7,AT2G30740.8,AT2G30740.9,AT2G30740.1,AT2G30740.10,AT2G30740.11,AT2G30740.14,AT2G30740.13,AT2G30740.12,AT2G30740.15	PTI12	975.57	0.419846	0.118523	3.54233	0.000396603	0.00239512	NA
AT5G64130	AT5G64130.1,AT5G64130.2,AT5G64130.3	.	5071.82	0.417326	0.0885832	4.71112	2.4636e-06	2.3501e-05	NA
AT5G65360	AT5G65360.1	HTR2	2172.64	0.417162	0.161719	2.57955	0.00989295	0.0386704	GO:0003677|DNA binding|MF,GO:0005634|nucleus|CC
AT1G27130	AT1G27130.1	GSTU13	2071	0.41692	0.092787	4.49331	7.0125e-06	6.17231e-05	GO:0004364|glutathione transferase activity|MF,GO:0005737|cytoplasm|CC,GO:0009407|toxin catabolic process|BP,GO:0009873|ethylene-activated signaling pathway|BP,GO:0046686|response to cadmium ion|BP
AT4G14660	AT4G14660.1,AT4G14660.2,AT4G14660.3	NRPE7	274.571	0.416303	0.158109	2.63301	0.0084632	0.033965	GO:0000419|RNA polymerase V complex|CC,GO:0003899|DNA-directed 5'-3' RNA polymerase activity|MF,GO:0005634|nucleus|CC,GO:0006351|transcription, DNA-templated|BP
AT2G13650	AT2G13650.1,AT2G13650.4,AT2G13650.5,AT2G13650.3,AT2G13650.6,AT2G13650.2,AT2G13650.7	GONST1	347.326	0.415771	0.14792	2.81079	0.00494203	0.0214897	GO:0005338|nucleotide-sugar transmembrane transporter activity|MF,GO:0005458|GDP-mannose transmembrane transporter activity|MF,GO:0005794|Golgi apparatus|CC,GO:0005886|plasma membrane|CC
AT5G39040	AT5G39040.1,AT5G39040.2	ABCB27	1472.91	0.415711	0.0924722	4.49553	6.93983e-06	6.11574e-05	GO:0000325|plant-type vacuole|CC,GO:0005215|transporter activity|MF,GO:0005773|vacuole|CC,GO:0005774|vacuolar membrane|CC,GO:0005886|plasma membrane|CC,GO:0010044|response to aluminum ion|BP,GO:0015421|oligopeptide-transporting ATPase activity|MF,GO:0016021|integral component of membrane|CC,GO:0035672|oligopeptide transmembrane transport|BP,GO:0042626|ATPase activity, coupled to transmembrane mov…
AT5G42240	AT5G42240.1	SCPL42	1034.4	0.415682	0.147969	2.80925	0.00496569	0.0215619	GO:0004185|serine-type carboxypeptidase activity|MF,GO:0005576|extracellular region|CC,GO:0005618|cell wall|CC,GO:0006508|proteolysis|BP
AT4G24830	AT4G24830.1,AT4G24830.2	.	3132.01	0.415247	0.0734827	5.65095	1.59565e-08	2.07613e-07	NA
AT1G33590	AT1G33590.2,AT1G33590.3,AT1G33590.1	.	8207.97	0.414524	0.161228	2.57104	0.0101392	0.0394377	NA
AT1G55110	AT1G55110.3,AT1G55110.1,AT1G55110.2	IDD7	2729.66	0.413283	0.137201	3.01224	0.00259328	0.0124496	GO:0003676|nucleic acid binding|MF,GO:0003700|DNA-binding transcription factor activity|MF,GO:0005634|nucleus|CC,GO:0006355|regulation of transcription, DNA-templated|BP,GO:0008270|zinc ion binding|MF,GO:0009617|response to bacterium|BP,GO:0045087|innate immune response|BP
AT5G11030	AT5G11030.2,AT5G11030.1,AT5G11030.4,AT5G11030.5,AT5G11030.6,AT5G11030.3,AT5G11030.8,AT5G11030.7,AT5G11030.9	ALF4	523.467	0.413282	0.133831	3.08807	0.00201458	0.00999958	GO:0005634|nucleus|CC,GO:0005737|cytoplasm|CC,GO:0005829|cytosol|CC,GO:0010102|lateral root morphogenesis|BP
AT4G24940	AT4G24940.1	SAE1A	1400.38	0.411697	0.0935002	4.40316	1.06684e-05	9.07226e-05	GO:0005515|protein binding|MF,GO:0005634|nucleus|CC,GO:0016925|protein sumoylation|BP,GO:0019948|SUMO activating enzyme activity|MF
AT1G66070	AT1G66070.2,AT1G66070.1	.	1291.61	0.410995	0.0975107	4.21487	2.49918e-05	0.000197124	NA
AT4G33910	AT4G33910.1	P4H9	1130.62	0.410613	0.134948	3.04275	0.00234428	0.0113979	NA
AT1G64200	AT1G64200.2,AT1G64200.1,AT1G64200.3	VHA-E3	963.865	0.410216	0.148217	2.76767	0.00564586	0.0240892	GO:0005753|mitochondrial proton-transporting ATP synthase complex|CC,GO:0005773|vacuole|CC,GO:0005774|vacuolar membrane|CC,GO:0015986|ATP synthesis coupled proton transport|BP
AT5G30490	AT5G30490.1,AT5G30490.3,AT5G30490.2	.	1321.92	0.407732	0.106323	3.83482	0.000125654	0.0008616	NA
AT5G15450	AT5G15450.1	CLPB3	7015.09	0.405513	0.158224	2.5629	0.0103802	0.0402543	GO:0005524|ATP binding|MF,GO:0005737|cytoplasm|CC,GO:0009408|response to heat|BP,GO:0009507|chloroplast|CC,GO:0009532|plastid stroma|CC,GO:0009570|chloroplast stroma|CC,GO:0009658|chloroplast organization|BP,GO:0016887|ATPase activity|MF
AT4G24540	AT4G24540.1	AGL24	1704.94	0.405023	0.147278	2.75005	0.00595863	0.0251998	GO:0000060|protein import into nucleus, translocation|BP,GO:0003700|DNA-binding transcription factor activity|MF,GO:0005515|protein binding|MF,GO:0005634|nucleus|CC,GO:0005737|cytoplasm|CC,GO:0009739|response to gibberellin|BP,GO:0010076|maintenance of floral meristem identity|BP,GO:0010077|maintenance of inflorescence meristem identity|BP,GO:0010220|positive regulation of vernalization response|…
AT3G10610	AT3G10610.1	RPS17C	1239.94	0.404692	0.11119	3.63963	0.000273032	0.00172345	NA
AT4G27520	AT4G27520.1	ENODL2	8782.87	0.404029	0.157025	2.57302	0.0100815	0.0392478	GO:0005507|copper ion binding|MF,GO:0005773|vacuole|CC,GO:0005886|plasma membrane|CC,GO:0009507|chloroplast|CC,GO:0019761|glucosinolate biosynthetic process|BP,GO:0031225|anchored component of membrane|CC,GO:0046658|anchored component of plasma membrane|CC,GO:0048046|apoplast|CC
AT3G01810	AT3G01810.1,AT3G01810.3,AT3G01810.2	.	1499.34	0.402609	0.148038	2.71963	0.00653543	0.0272789	NA
AT3G20510	AT3G20510.1	FAX6	566.315	0.4024	0.124931	3.22099	0.00127748	0.00675041	NA
AT5G61240	AT5G61240.2,AT5G61240.1	.	902.804	0.402335	0.112	3.59226	0.000327821	0.00203157	NA
AT1G52930	AT1G52930.1	BRIX1-2	1200.73	0.401306	0.151384	2.65091	0.00802762	0.0325899	NA
AT3G50100	AT3G50100.1,AT3G50100.2	SDN1	367.679	0.401292	0.134231	2.98955	0.00279386	0.0132827	GO:0004527|exonuclease activity|MF,GO:0005622|intracellular|CC,GO:0005634|nucleus|CC,GO:0008408|3'-5' exonuclease activity|MF,GO:0010587|miRNA catabolic process|BP
AT3G61220	AT3G61220.1,AT3G61220.3,AT3G61220.2	.	1272.46	0.401123	0.124797	3.21421	0.00130802	0.00689036	GO:0005737|cytoplasm|CC,GO:0005829|cytosol|CC,GO:0005886|plasma membrane|CC,GO:0006952|defense response|BP,GO:0008106|alcohol dehydrogenase (NADP+) activity|MF,GO:0009744|response to sucrose|BP,GO:0009813|flavonoid biosynthetic process|BP,GO:0010224|response to UV-B|BP,GO:0016491|oxidoreductase activity|MF,GO:0047501|(+)-neomenthol dehydrogenase activity|MF,GO:0047504|(-)-menthol dehydrogenase ac…
AT3G17170	AT3G17170.1	RFC3	4134.88	0.401049	0.099991	4.01085	6.04997e-05	0.000441165	GO:0003735|structural constituent of ribosome|MF,GO:0005840|ribosome|CC,GO:0006412|translation|BP,GO:0019243|methylglyoxal catabolic process to D-lactate via S-lactoyl-glutathione|BP,GO:0042254|ribosome biogenesis|BP
AT5G55560	AT5G55560.1	WNK11	255.065	0.40015	0.155909	2.56656	0.0102712	0.0398877	NA
AT3G01800	AT3G01800.1	.	1012.1	0.399021	0.11686	3.41453	0.000638911	0.00366635	NA
AT3G16000	AT3G16000.1	MFP1	13162.5	0.398981	0.15085	2.64488	0.00817203	0.0330668	GO:0000023|maltose metabolic process|BP,GO:0000272|polysaccharide catabolic process|BP,GO:0003677|DNA binding|MF,GO:0005634|nucleus|CC,GO:0005982|starch metabolic process|BP,GO:0006098|pentose-phosphate shunt|BP,GO:0006655|phosphatidylglycerol biosynthetic process|BP,GO:0009507|chloroplast|CC,GO:0009534|chloroplast thylakoid|CC,GO:0009535|chloroplast thylakoid membrane|CC,GO:0009664|plant-type ce…
AT1G34270	AT1G34270.1	.	449.988	0.398862	0.124049	3.21537	0.00130279	0.0068672	NA
AT2G26870	AT2G26870.1	NPC2	328.715	0.398783	0.158254	2.5199	0.011739	0.044613	GO:0005886|plasma membrane|CC,GO:0016788|hydrolase activity, acting on ester bonds|MF
AT1G28530	AT1G28530.2,AT1G28530.1	.	251.865	0.398055	0.151256	2.63167	0.00849666	0.0340684	NA
AT1G53170	AT1G53170.1	ERF8	414.277	0.397969	0.154346	2.57843	0.00992508	0.0387754	GO:0003677|DNA binding|MF,GO:0003700|DNA-binding transcription factor activity|MF,GO:0005634|nucleus|CC,GO:0006355|regulation of transcription, DNA-templated|BP,GO:0009873|ethylene-activated signaling pathway|BP
AT3G48425	AT3G48425.1	APE1L	244.453	0.396733	0.151058	2.62635	0.0086305	0.0344962	NA
AT5G38720	AT5G38720.2,AT5G38720.1,AT5G38720.3	.	2191.31	0.396551	0.153069	2.59067	0.00957898	0.0376966	NA
AT2G40380	AT2G40380.1	PRA1B2	651.123	0.396527	0.136788	2.89884	0.00374546	0.0170791	GO:0005515|protein binding|MF,GO:0005768|endosome|CC,GO:0005783|endoplasmic reticulum|CC,GO:0005794|Golgi apparatus|CC,GO:0005802|trans-Golgi network|CC,GO:0016192|vesicle-mediated transport|BP
AT1G02930	AT1G02930.1,AT1G02930.2	GSTF6	6889.89	0.39626	0.124331	3.18714	0.00143686	0.0074887	GO:0004364|glutathione transferase activity|MF,GO:0005507|copper ion binding|MF,GO:0005618|cell wall|CC,GO:0005737|cytoplasm|CC,GO:0005739|mitochondrion|CC,GO:0005773|vacuole|CC,GO:0005829|cytosol|CC,GO:0006979|response to oxidative stress|BP,GO:0009407|toxin catabolic process|BP,GO:0009414|response to water deprivation|BP,GO:0009506|plasmodesma|CC,GO:0009651|response to salt stress|BP,GO:0042742…
AT5G08590	AT5G08590.2,AT5G08590.1	SRK2G	5123.91	0.396233	0.113404	3.49401	0.000475827	0.0028191	GO:0004672|protein kinase activity|MF,GO:0005515|protein binding|MF,GO:0005634|nucleus|CC,GO:0006468|protein phosphorylation|BP,GO:0006970|response to osmotic stress|BP,GO:0009651|response to salt stress|BP,GO:0016301|kinase activity|MF
AT5G35460	AT5G35460.1,AT5G35460.2	.	1645.28	0.396098	0.109336	3.62277	0.000291463	0.00182623	NA
AT4G39220	AT4G39220.1,AT4G39220.2	RER1A	721.742	0.395596	0.118623	3.3349	0.000853296	0.00473427	GO:0003674|molecular_function|MF,GO:0005739|mitochondrion|CC,GO:0005794|Golgi apparatus|CC,GO:0006890|retrograde vesicle-mediated transport, Golgi to ER|BP,GO:0006891|intra-Golgi vesicle-mediated transport|BP
AT5G04110	AT5G04110.2,AT5G04110.1,AT5G04110.4,AT5G04110.3	GYRB3	414.157	0.394999	0.13253	2.98045	0.00287821	0.0136368	GO:0003677|DNA binding|MF,GO:0003916|DNA topoisomerase activity|MF,GO:0003918|DNA topoisomerase type II (ATP-hydrolyzing) activity|MF,GO:0005524|ATP binding|MF,GO:0005634|nucleus|CC,GO:0006259|DNA metabolic process|BP,GO:0006261|DNA-dependent DNA replication|BP,GO:0006265|DNA topological change|BP,GO:0007059|chromosome segregation|BP,GO:0008094|DNA-dependent ATPase activity|MF,GO:0009330|DNA topo…
AT1G17730	AT1G17730.1	CHMP1A	1172.74	0.393467	0.114934	3.42341	0.000618398	0.00356408	GO:0000578|embryonic axis specification|BP,GO:0005515|protein binding|MF,GO:0016192|vesicle-mediated transport|BP,GO:0032509|endosome transport via multivesicular body sorting pathway|BP,GO:0040007|growth|BP
AT1G79340	AT1G79340.1	AMC4	14210.4	0.393358	0.104645	3.75898	0.000170607	0.00113634	GO:0004197|cysteine-type endopeptidase activity|MF,GO:0005576|extracellular region|CC,GO:0005737|cytoplasm|CC,GO:0005829|cytosol|CC,GO:0005886|plasma membrane|CC,GO:0006816|calcium ion transport|BP,GO:0006970|response to osmotic stress|BP,GO:0007030|Golgi organization|BP,GO:0007033|vacuole organization|BP,GO:0008234|cysteine-type peptidase activity|MF,GO:0009506|plasmodesma|CC,GO:0009611|response…
AT3G07320	AT3G07320.1	.	802.631	0.392959	0.138374	2.83983	0.0045137	0.0198925	NA
AT5G15640	AT5G15640.2,AT5G15640.1	.	440.586	0.392885	0.124282	3.16123	0.00157106	0.00805699	NA
AT3G18080	AT3G18080.1	BGLU44	3802.62	0.392121	0.12403	3.1615	0.00156959	0.00805132	GO:0004553|hydrolase activity, hydrolyzing O-glycosyl compounds|MF,GO:0004567|beta-mannosidase activity|MF,GO:0005618|cell wall|CC,GO:0008422|beta-glucosidase activity|MF,GO:0009505|plant-type cell wall|CC,GO:0009507|chloroplast|CC,GO:0022626|cytosolic ribosome|CC,GO:0047668|amygdalin beta-glucosidase activity|MF,GO:0080079|cellobiose glucosidase activity|MF,GO:0080081|4-methylumbelliferyl-beta-D…
AT3G18295	AT3G18295.1	.	474.213	0.391394	0.140235	2.79099	0.00525477	0.0226669	NA
AT5G20050	AT5G20050.1	.	2559.52	0.391032	0.11421	3.4238	0.000617531	0.00356124	NA
AT3G25230	AT3G25230.1,AT3G25230.2	ROF1	6456.9	0.390794	0.122289	3.19566	0.00139512	0.00729349	GO:0000413|protein peptidyl-prolyl isomerization|BP,GO:0003755|peptidyl-prolyl cis-trans isomerase activity|MF,GO:0005515|protein binding|MF,GO:0005516|calmodulin binding|MF,GO:0005528|FK506 binding|MF,GO:0005634|nucleus|CC,GO:0005737|cytoplasm|CC,GO:0005829|cytosol|CC,GO:0006457|protein folding|BP,GO:0006499|N-terminal protein myristoylation|BP,GO:0006970|response to osmotic stress|BP,GO:0009408…
AT5G58970	AT5G58970.1,AT5G58970.2	PUMP2	298.678	0.390713	0.153167	2.55089	0.0107448	0.0414428	GO:0005739|mitochondrion|CC,GO:0005794|Golgi apparatus|CC,GO:0005886|plasma membrane|CC,GO:0006007|glucose catabolic process|BP,GO:0009853|photorespiration|BP,GO:0017077|oxidative phosphorylation uncoupler activity|MF
AT2G43650	AT2G43650.1	EMB2777	4567.1	0.389201	0.143803	2.70649	0.0067999	0.0282123	GO:0003674|molecular_function|MF,GO:0005634|nucleus|CC
AT3G51460	AT3G51460.1	SAC7	1811.18	0.388984	0.0992203	3.92041	8.83987e-05	0.00062376	GO:0004439|phosphatidylinositol-4,5-bisphosphate 5-phosphatase activity|MF,GO:0005739|mitochondrion|CC,GO:0005783|endoplasmic reticulum|CC,GO:0005886|plasma membrane|CC,GO:0009506|plasmodesma|CC,GO:0009611|response to wounding|BP,GO:0031520|plasma membrane of cell tip|CC,GO:0032957|inositol trisphosphate metabolic process|BP,GO:0042732|D-xylose metabolic process|BP,GO:0043812|phosphatidylinositol…
AT1G61670	AT1G61670.1,AT1G61670.2	.	1117.08	0.388892	0.0989377	3.93067	8.47083e-05	0.000599251	NA
AT1G08600	AT1G08600.3,AT1G08600.2,AT1G08600.1,AT1G08600.4	ATRX	2565.41	0.388352	0.0983473	3.94878	7.85508e-05	0.000560175	GO:0000226|microtubule cytoskeleton organization|BP,GO:0000911|cytokinesis by cell plate formation|BP,GO:0003677|DNA binding|MF,GO:0004386|helicase activity|MF,GO:0005524|ATP binding|MF,GO:0005634|nucleus|CC,GO:0009630|gravitropism|BP,GO:0010048|vernalization response|BP
AT2G17560	AT2G17560.2,AT2G17560.1,AT2G17560.3	HMGB4	1430.6	0.387763	0.116713	3.32235	0.000892619	0.00492646	GO:0000785|chromatin|CC,GO:0003677|DNA binding|MF,GO:0003682|chromatin binding|MF,GO:0003700|DNA-binding transcription factor activity|MF,GO:0005634|nucleus|CC,GO:0005737|cytoplasm|CC,GO:0006084|acetyl-CoA metabolic process|BP,GO:0006333|chromatin assembly or disassembly|BP,GO:0006342|chromatin silencing|BP,GO:0006364|rRNA processing|BP,GO:0008283|cell proliferation|BP,GO:0016572|histone phosphor…
AT5G15750	AT5G15750.1	.	784.661	0.38733	0.11241	3.4457	0.000569573	0.00331495	NA
AT5G51620	AT5G51620.1,AT5G51620.4,AT5G51620.3,AT5G51620.2	.	830.723	0.387281	0.149476	2.59092	0.00957205	0.037676	NA
AT4G17950	AT4G17950.1	AHL13	1647.07	0.386528	0.116525	3.31714	0.000909447	0.00501308	GO:0003677|DNA binding|MF,GO:0005634|nucleus|CC,GO:0005829|cytosol|CC,GO:0006355|regulation of transcription, DNA-templated|BP
AT3G56070	AT3G56070.1,AT3G56070.2	CYP19-3	1425.64	0.38579	0.153393	2.51504	0.011902	0.0451186	GO:0001510|RNA methylation|BP,GO:0003755|peptidyl-prolyl cis-trans isomerase activity|MF,GO:0005737|cytoplasm|CC,GO:0005739|mitochondrion|CC,GO:0005794|Golgi apparatus|CC,GO:0005829|cytosol|CC,GO:0006364|rRNA processing|BP,GO:0006457|protein folding|BP,GO:0007165|signal transduction|BP,GO:0016018|cyclosporin A binding|MF,GO:0046686|response to cadmium ion|BP
AT4G15640	AT4G15640.1,AT4G15640.2	.	881.007	0.384838	0.134145	2.86882	0.00412003	0.0184633	NA
AT3G23030	AT3G23030.2,AT3G23030.1	IAA2	4781.19	0.384105	0.146777	2.61692	0.0088727	0.0353041	GO:0003700|DNA-binding transcription factor activity|MF,GO:0005515|protein binding|MF,GO:0005634|nucleus|CC,GO:0009733|response to auxin|BP,GO:0010583|response to cyclopentenone|BP
AT4G00570	AT4G00570.1	NAD-ME2	5229.01	0.384069	0.0889705	4.31681	1.58301e-05	0.000130255	GO:0004470|malic enzyme activity|MF,GO:0004471|malate dehydrogenase (decarboxylating) (NAD+) activity|MF,GO:0005515|protein binding|MF,GO:0005524|ATP binding|MF,GO:0005739|mitochondrion|CC,GO:0006108|malate metabolic process|BP,GO:0008270|zinc ion binding|MF,GO:0009507|chloroplast|CC,GO:0016652|oxidoreductase activity, acting on NAD(P)H, NAD(P) as acceptor|MF,GO:0042803|protein homodimerization a…
AT1G28280	AT1G28280.2,AT1G28280.1	VQ4	3599.68	0.38374	0.115218	3.33054	0.000866776	0.00480182	NA
AT5G18860	AT5G18860.1,AT5G18860.2	.	886.662	0.383619	0.139125	2.75736	0.00582694	0.0247502	GO:0005618|cell wall|CC,GO:0006148|inosine catabolic process|BP,GO:0006154|adenosine catabolic process|BP,GO:0009611|response to wounding|BP,GO:0009753|response to jasmonic acid|BP,GO:0016787|hydrolase activity|MF,GO:0047622|adenosine nucleosidase activity|MF,GO:0047724|inosine nucleosidase activity|MF,GO:0048046|apoplast|CC
AT1G76810	AT1G76810.1	.	21443.4	0.382776	0.100006	3.82754	0.000129429	0.000886387	NA
AT1G70250	AT1G70250.1	.	1730.27	0.382357	0.150995	2.53225	0.0113333	0.0433119	NA
AT5G62540	AT5G62540.1	UBC3	1269.9	0.382024	0.131203	2.91171	0.00359458	0.0165265	GO:0004842|ubiquitin-protein transferase activity|MF,GO:0005634|nucleus|CC,GO:0006511|ubiquitin-dependent protein catabolic process|BP,GO:0010228|vegetative to reproductive phase transition of meristem|BP
AT5G43850	AT5G43850.1	ARD4	1501.71	0.38124	0.149969	2.54213	0.011018	0.0422677	GO:0005886|plasma membrane|CC,GO:0010309|acireductone dioxygenase [iron(II)-requiring] activity|MF,GO:0046872|metal ion binding|MF
AT1G04900	AT1G04900.1	.	559.055	0.381184	0.134166	2.84114	0.00449532	0.0198353	NA
AT4G29160	AT4G29160.1,AT4G29160.3,AT4G29160.2	VPS32.2	7298.6	0.381153	0.121939	3.12576	0.00177346	0.00895363	GO:0000815|ESCRT III complex|CC,GO:0005515|protein binding|MF,GO:0005737|cytoplasm|CC,GO:0016192|vesicle-mediated transport|BP
AT2G41410	AT2G41410.1	CML35	12581.6	0.380676	0.135325	2.81305	0.0049074	0.021355	NA
AT4G16780	AT4G16780.1	HAT4	476.269	0.380658	0.131597	2.8926	0.0038207	0.0173399	GO:0003677|DNA binding|MF,GO:0003700|DNA-binding transcription factor activity|MF,GO:0005634|nucleus|CC,GO:0006355|regulation of transcription, DNA-templated|BP,GO:0008283|cell proliferation|BP,GO:0009641|shade avoidance|BP,GO:0009733|response to auxin|BP,GO:0009735|response to cytokinin|BP,GO:0009826|unidimensional cell growth|BP,GO:0010016|shoot system morphogenesis|BP,GO:0010017|red or far-red…
AT1G22410	AT1G22410.1	.	4434.68	0.378106	0.091197	4.14604	3.38276e-05	0.000259588	NA
AT5G11500	AT5G11500.2,AT5G11500.1	.	7976.9	0.376767	0.116079	3.24577	0.00117132	0.00626344	NA
AT2G45010	AT2G45010.2,AT2G45010.1	.	871.488	0.376421	0.120395	3.12656	0.00176865	0.0089375	NA
AT1G30070	AT1G30070.1,AT1G30070.2	.	417.284	0.376028	0.147423	2.55067	0.0107515	0.0414544	NA
AT1G74300	AT1G74300.1,AT1G74300.2	.	320.153	0.375481	0.143456	2.6174	0.00886033	0.0352641	NA
AT3G09560	AT3G09560.2,AT3G09560.1,AT3G09560.4,AT3G09560.3	PAH1	1556.75	0.375315	0.115737	3.24284	0.00118344	0.00631845	GO:0005634|nucleus|CC,GO:0006629|lipid metabolic process|BP,GO:0008195|phosphatidate phosphatase activity|MF,GO:0016036|cellular response to phosphate starvation|BP
AT1G75510	AT1G75510.1	.	1318.97	0.374136	0.119906	3.12026	0.00180694	0.00909452	NA
AT3G28930	AT3G28930.2,AT3G28930.1,AT3G28930.3	AIG2A	5252.5	0.373764	0.142156	2.62924	0.00855749	0.0342687	GO:0000165|MAPK cascade|BP,GO:0002237|response to molecule of bacterial origin|BP,GO:0005634|nucleus|CC,GO:0005829|cytosol|CC,GO:0006612|protein targeting to membrane|BP,GO:0009409|response to cold|BP,GO:0009595|detection of biotic stimulus|BP,GO:0009617|response to bacterium|BP,GO:0009697|salicylic acid biosynthetic process|BP,GO:0009723|response to ethylene|BP,GO:0009814|defense response, incom…
AT1G03970	AT1G03970.1	GBF4	3345.45	0.373639	0.136657	2.73414	0.0062544	0.0262947	GO:0003677|DNA binding|MF,GO:0003700|DNA-binding transcription factor activity|MF,GO:0005634|nucleus|CC,GO:0009507|chloroplast|CC,GO:0043565|sequence-specific DNA binding|MF
AT1G42480	AT1G42480.1,AT1G42480.2,AT1G42480.3	.	461.53	0.373162	0.125358	2.97678	0.00291294	0.0137924	NA
AT5G08420	AT5G08420.1	.	8012.23	0.371971	0.10084	3.68873	0.000225373	0.00145846	NA
AT5G67540	AT5G67540.2,AT5G67540.1,AT5G67540.3	.	642.354	0.371879	0.112756	3.29809	0.000973455	0.00531288	NA
AT5G65900	AT5G65900.1	RH27	2266.22	0.371803	0.129567	2.86958	0.00411019	0.0184304	NA
AT2G42740	AT2G42740.1	RPL11A	302.923	0.37087	0.140567	2.63838	0.00833028	0.033565	GO:0001510|RNA methylation|BP,GO:0003735|structural constituent of ribosome|MF,GO:0005730|nucleolus|CC,GO:0005737|cytoplasm|CC,GO:0005773|vacuole|CC,GO:0005829|cytosol|CC,GO:0006412|translation|BP,GO:0009506|plasmodesma|CC,GO:0009507|chloroplast|CC,GO:0022625|cytosolic large ribosomal subunit|CC
AT4G30910	AT4G30910.2,AT4G30910.1	.	1799.57	0.370676	0.116892	3.1711	0.00151863	0.00784272	NA
AT3G04780	AT3G04780.1	.	899.115	0.368893	0.108554	3.39825	0.000678174	0.00386456	NA
AT2G05920	AT2G05920.1	SBT1.8	5202.96	0.368877	0.127298	2.89775	0.00375852	0.0171245	NA
AT2G43500	AT2G43500.3,AT2G43500.1,AT2G43500.6,AT2G43500.5,AT2G43500.4,AT2G43500.7,AT2G43500.2,AT2G43500.8,AT2G43500.9,AT2G43500.10,AT2G43500.11	.	573.558	0.367232	0.128486	2.85814	0.00426133	0.0189848	GO:0003700|DNA-binding transcription factor activity|MF,GO:0005634|nucleus|CC,GO:0006355|regulation of transcription, DNA-templated|BP,GO:0043687|post-translational protein modification|BP,GO:0045893|positive regulation of transcription, DNA-templated|BP
AT5G08580	AT5G08580.2,AT5G08580.1	.	854.804	0.366939	0.117242	3.12976	0.00174948	0.00885075	NA
AT3G24170	AT3G24170.1,AT3G24170.2,AT3G24170.3	ATGR1	7135.01	0.366575	0.0791235	4.63295	3.60489e-06	3.33094e-05	GO:0004362|glutathione-disulfide reductase activity|MF,GO:0005737|cytoplasm|CC,GO:0005777|peroxisome|CC,GO:0009407|toxin catabolic process|BP
AT5G20220	AT5G20220.3,AT5G20220.4,AT5G20220.1,AT5G20220.2	.	549.098	0.365652	0.135632	2.69592	0.00701954	0.0290145	NA
AT3G15180	AT3G15180.1,AT3G15180.2	.	1351.55	0.364921	0.110685	3.29695	0.000977409	0.00533315	NA
AT1G67320	AT1G67320.2,AT1G67320.3,AT1G67320.1	.	493.071	0.364346	0.127368	2.86058	0.00422873	0.0188776	GO:0003896|DNA primase activity|MF,GO:0005634|nucleus|CC,GO:0006260|DNA replication|BP,GO:0006261|DNA-dependent DNA replication|BP,GO:0006270|DNA replication initiation|BP,GO:0006275|regulation of DNA replication|BP,GO:0006306|DNA methylation|BP,GO:0008283|cell proliferation|BP,GO:0009506|plasmodesma|CC,GO:0051567|histone H3-K9 methylation|BP,GO:0051726|regulation of cell cycle|BP
AT3G11280	AT3G11280.2,AT3G11280.1	.	1690.24	0.364208	0.14666	2.48336	0.0130151	0.0485401	NA
AT3G57030	AT3G57030.1	SSL10	873.567	0.361885	0.13558	2.66916	0.00760416	0.0310878	NA
AT5G21090	AT5G21090.1	LRR1	5834.52	0.361715	0.091204	3.966	7.30903e-05	0.00052394	NA
AT1G08970	AT1G08970.2,AT1G08970.1,AT1G08970.3,AT1G08970.4	NFYC9	1896.97	0.361585	0.101508	3.56215	0.000367826	0.00224176	GO:0003677|DNA binding|MF,GO:0003700|DNA-binding transcription factor activity|MF,GO:0005634|nucleus|CC,GO:0005737|cytoplasm|CC,GO:0005829|cytosol|CC,GO:0006355|regulation of transcription, DNA-templated|BP
AT3G55280	AT3G55280.1,AT3G55280.3,AT3G55280.2	RPL23AB	4046.12	0.361506	0.121583	2.97332	0.00294598	0.013922	GO:0003723|RNA binding|MF,GO:0003735|structural constituent of ribosome|MF,GO:0005622|intracellular|CC,GO:0005737|cytoplasm|CC,GO:0006412|translation|BP,GO:0006979|response to oxidative stress|BP,GO:0009409|response to cold|BP,GO:0009644|response to high light intensity|BP,GO:0016020|membrane|CC,GO:0022625|cytosolic large ribosomal subunit|CC,GO:0022626|cytosolic ribosome|CC,GO:0042254|ribosome b…
AT5G57120	AT5G57120.1,AT5G57120.2	.	11117.5	0.360848	0.124679	2.89422	0.00380099	0.0172633	NA
AT3G55010	AT3G55010.1,AT3G55010.2	PUR5	997.544	0.359905	0.137669	2.61427	0.00894175	0.0355242	GO:0004641|phosphoribosylformylglycinamidine cyclo-ligase activity|MF,GO:0005507|copper ion binding|MF,GO:0005524|ATP binding|MF,GO:0005739|mitochondrion|CC,GO:0006164|purine nucleotide biosynthetic process|BP,GO:0006744|ubiquinone biosynthetic process|BP,GO:0009165|nucleotide biosynthetic process|BP,GO:0009220|pyrimidine ribonucleotide biosynthetic process|BP,GO:0009507|chloroplast|CC,GO:0009570…
AT1G12000	AT1G12000.1	PFP-BETA1	2784.45	0.359269	0.139108	2.58267	0.00980391	0.0384311	NA
AT3G44100	AT3G44100.1	.	1569.49	0.359206	0.126566	2.83809	0.00453844	0.0199896	NA
AT3G55750	AT3G55750.1	RPL35AD	8814.84	0.358402	0.0990851	3.61711	0.000297914	0.00186085	NA
AT3G11710	AT3G11710.1	ATKRS-1	6240.98	0.357801	0.104525	3.42311	0.000619085	0.00356648	GO:0004824|lysine-tRNA ligase activity|MF,GO:0005524|ATP binding|MF,GO:0005737|cytoplasm|CC,GO:0005829|cytosol|CC,GO:0006430|lysyl-tRNA aminoacylation|BP,GO:0009165|nucleotide biosynthetic process|BP,GO:0009506|plasmodesma|CC,GO:0009640|photomorphogenesis|BP
AT2G27590	AT2G27590.1	.	368.477	0.357428	0.135586	2.63618	0.00838456	0.0337529	NA
AT3G13860	AT3G13860.1	HSP60-3A	1673.49	0.356306	0.111285	3.20174	0.00136598	0.00715981	GO:0005739|mitochondrion|CC,GO:0005774|vacuolar membrane|CC,GO:0046686|response to cadmium ion|BP
AT3G01820	AT3G01820.1	.	2040.4	0.355538	0.136054	2.61321	0.00896973	0.0356097	NA
AT3G03640	AT3G03640.1	BGLU25	1432.81	0.355128	0.116499	3.04833	0.0023012	0.0112255	GO:0004553|hydrolase activity, hydrolyzing O-glycosyl compounds|MF,GO:0005576|extracellular region|CC,GO:0005783|endoplasmic reticulum|CC
AT3G02890	AT3G02890.1,AT3G02890.2,AT3G02890.4,AT3G02890.3	.	957.18	0.355079	0.137797	2.57683	0.00997113	0.0389045	NA
AT4G03260	AT4G03260.1,AT4G03260.3,AT4G03260.2,AT4G03260.4	.	7300.37	0.354424	0.116768	3.03529	0.00240307	0.0116374	NA
AT4G30220	AT4G30220.1,AT4G30220.2	RUXF	628.851	0.354251	0.133137	2.66081	0.00779527	0.0317634	GO:0001510|RNA methylation|BP,GO:0005634|nucleus|CC,GO:0005730|nucleolus|CC,GO:0005732|small nucleolar ribonucleoprotein complex|CC,GO:0005829|cytosol|CC
AT5G24760	AT5G24760.1,AT5G24760.2,AT5G24760.4,AT5G24760.3	.	380.088	0.354234	0.136825	2.58896	0.00962673	0.0378575	NA
AT1G51680	AT1G51680.1,AT1G51680.3,AT1G51680.2	4CL1	3494.67	0.35351	0.100896	3.50372	0.000458808	0.00272558	GO:0005634|nucleus|CC,GO:0005737|cytoplasm|CC,GO:0006598|polyamine catabolic process|BP,GO:0006612|protein targeting to membrane|BP,GO:0009411|response to UV|BP,GO:0009611|response to wounding|BP,GO:0009620|response to fungus|BP,GO:0009698|phenylpropanoid metabolic process|BP,GO:0009805|coumarin biosynthetic process|BP,GO:0009963|positive regulation of flavonoid biosynthetic process|BP,GO:0010363…
AT1G65800	AT1G65800.1,AT1G65800.2	SD16	2912.93	0.352069	0.140138	2.51231	0.0119944	0.0453987	GO:0004672|protein kinase activity|MF,GO:0004675|transmembrane receptor protein serine/threonine kinase activity|MF,GO:0005829|cytosol|CC,GO:0005886|plasma membrane|CC,GO:0006468|protein phosphorylation|BP,GO:0016301|kinase activity|MF,GO:0031625|ubiquitin protein ligase binding|MF,GO:0034613|cellular protein localization|BP,GO:0046777|protein autophosphorylation|BP
AT5G04320	AT5G04320.3,AT5G04320.4,AT5G04320.2,AT5G04320.5,AT5G04320.1	SGO2	764.512	0.351629	0.138063	2.54687	0.0108695	0.0417998	NA
AT2G34640	AT2G34640.1	PTAC12	4739.29	0.351423	0.116912	3.00588	0.00264815	0.0126832	GO:0003674|molecular_function|MF,GO:0005634|nucleus|CC,GO:0008283|cell proliferation|BP,GO:0009295|nucleoid|CC,GO:0009507|chloroplast|CC,GO:0009508|plastid chromosome|CC,GO:0042793|plastid transcription|BP,GO:0045893|positive regulation of transcription, DNA-templated|BP
AT5G57990	AT5G57990.1	UBP23	9187.1	0.350642	0.104154	3.36658	0.000761059	0.00427296	GO:0004843|thiol-dependent ubiquitin-specific protease activity|MF,GO:0005634|nucleus|CC,GO:0009165|nucleotide biosynthetic process|BP
AT3G10800	AT3G10800.1	BZIP28	2072.35	0.350594	0.101796	3.44409	0.000572981	0.00333092	GO:0000165|MAPK cascade|BP,GO:0003677|DNA binding|MF,GO:0003700|DNA-binding transcription factor activity|MF,GO:0005634|nucleus|CC,GO:0005635|nuclear envelope|CC,GO:0005654|nucleoplasm|CC,GO:0005737|cytoplasm|CC,GO:0005783|endoplasmic reticulum|CC,GO:0006355|regulation of transcription, DNA-templated|BP,GO:0006612|protein targeting to membrane|BP,GO:0006986|response to unfolded protein|BP,GO:0006…
AT1G73650	AT1G73650.3,AT1G73650.5,AT1G73650.2,AT1G73650.4,AT1G73650.1	.	1337.61	0.35028	0.118912	2.94571	0.00322219	0.0150567	NA
AT3G62940	AT3G62940.2,AT3G62940.1,AT3G62940.3,AT3G62940.4,AT3G62940.5	.	2476.36	0.349642	0.100933	3.46411	0.000531996	0.00312009	NA
AT3G07230	AT3G07230.1	.	4044.92	0.348541	0.0754161	4.62157	3.80841e-06	3.5044e-05	NA
AT3G06320	AT3G06320.1	.	354.486	0.347917	0.135135	2.57458	0.0100362	0.0391128	NA
AT5G10490	AT5G10490.2,AT5G10490.1,AT5G10490.3	MSL2	1654.75	0.347284	0.116737	2.97492	0.00293065	0.0138614	GO:0005216|ion channel activity|MF,GO:0005886|plasma membrane|CC,GO:0009507|chloroplast|CC,GO:0009526|plastid envelope|CC,GO:0009657|plastid organization|BP,GO:0010020|chloroplast fission|BP,GO:0016020|membrane|CC
AT2G31530	AT2G31530.1	SCY2	1026.96	0.347205	0.119582	2.9035	0.00369022	0.0168708	GO:0005886|plasma membrane|CC,GO:0006354|DNA-templated transcription, elongation|BP,GO:0009220|pyrimidine ribonucleotide biosynthetic process|BP,GO:0009306|protein secretion|BP,GO:0009526|plastid envelope|CC,GO:0009793|embryo development ending in seed dormancy|BP,GO:0015450|P-P-bond-hydrolysis-driven protein transmembrane transporter activity|MF,GO:0016020|membrane|CC
AT1G09210	AT1G09210.1	CRT2	9042.93	0.347147	0.137605	2.52277	0.0116433	0.0442975	GO:0005509|calcium ion binding|MF,GO:0005739|mitochondrion|CC,GO:0005773|vacuole|CC,GO:0005783|endoplasmic reticulum|CC,GO:0006457|protein folding|BP,GO:0006979|response to oxidative stress|BP,GO:0009408|response to heat|BP,GO:0009507|chloroplast|CC,GO:0009627|systemic acquired resistance|BP,GO:0009644|response to high light intensity|BP,GO:0009651|response to salt stress|BP,GO:0034976|response t…
AT1G04960	AT1G04960.2,AT1G04960.1	.	2231.37	0.347129	0.0949633	3.6554	0.000256778	0.00163635	NA
AT5G16260	AT5G16260.1	ELF9	2129.6	0.347055	0.113645	3.05385	0.00225928	0.0110479	GO:0000184|nuclear-transcribed mRNA catabolic process, nonsense-mediated decay|BP,GO:0000956|nuclear-transcribed mRNA catabolic process|BP,GO:0003723|RNA binding|MF,GO:0003729|mRNA binding|MF,GO:0005634|nucleus|CC,GO:0005829|cytosol|CC,GO:0006346|methylation-dependent chromatin silencing|BP,GO:0009910|negative regulation of flower development|BP,GO:0016246|RNA interference|BP
AT3G26170	AT3G26170.1	CYP71B19	824.495	0.346665	0.133874	2.58948	0.00961201	0.0378198	GO:0019825|oxygen binding|MF
AT1G65650	AT1G65650.1	UCH2	1464.33	0.346463	0.117025	2.9606	0.00307039	0.0144297	GO:0004843|thiol-dependent ubiquitin-specific protease activity|MF,GO:0005515|protein binding|MF,GO:0005622|intracellular|CC,GO:0005634|nucleus|CC,GO:0005737|cytoplasm|CC,GO:0006511|ubiquitin-dependent protein catabolic process|BP,GO:0009640|photomorphogenesis|BP,GO:0010016|shoot system morphogenesis|BP,GO:0016567|protein ubiquitination|BP,GO:0016571|histone methylation|BP,GO:0016579|protein deub…
AT5G41360	AT5G41360.2,AT5G41360.1	XPB2	742.662	0.346278	0.119399	2.90017	0.00372963	0.0170175	GO:0005634|nucleus|CC,GO:0008026|ATP-dependent helicase activity|MF,GO:0010224|response to UV-B|BP
AT1G31070	AT1G31070.1,AT1G31070.2	GLCNAC1PUT1	1325.05	0.346181	0.135265	2.55928	0.0104888	0.0405903	GO:0003977|UDP-N-acetylglucosamine diphosphorylase activity|MF,GO:0005737|cytoplasm|CC,GO:0005829|cytosol|CC,GO:0005886|plasma membrane|CC,GO:0006047|UDP-N-acetylglucosamine metabolic process|BP,GO:0019276|UDP-N-acetylgalactosamine metabolic process|BP,GO:0052630|UDP-N-acetylgalactosamine diphosphorylase activity|MF
AT3G20410	AT3G20410.1,AT3G20410.2	CPK9	5415.09	0.346078	0.129493	2.67257	0.00752723	0.0308425	GO:0000165|MAPK cascade|BP,GO:0004683|calmodulin-dependent protein kinase activity|MF,GO:0005634|nucleus|CC,GO:0005886|plasma membrane|CC,GO:0006468|protein phosphorylation|BP,GO:0006612|protein targeting to membrane|BP,GO:0007154|cell communication|BP,GO:0007165|signal transduction|BP,GO:0009409|response to cold|BP,GO:0009723|response to ethylene|BP,GO:0009738|abscisic acid-activated signaling p…
AT3G09150	AT3G09150.2,AT3G09150.4,AT3G09150.1,AT3G09150.3	HY2	865.63	0.344929	0.124676	2.76661	0.00566421	0.0241535	GO:0009507|chloroplast|CC,GO:0010019|chloroplast-nucleus signaling pathway|BP,GO:0010024|phytochromobilin biosynthetic process|BP,GO:0050619|phytochromobilin:ferredoxin oxidoreductase activity|MF
AT3G21630	AT3G21630.1	CERK1	1366.57	0.344886	0.121828	2.83093	0.00464129	0.0203857	GO:0002679|respiratory burst involved in defense response|BP,GO:0002752|cell surface pattern recognition receptor signaling pathway|BP,GO:0004674|protein serine/threonine kinase activity|MF,GO:0005515|protein binding|MF,GO:0005576|extracellular region|CC,GO:0005886|plasma membrane|CC,GO:0006468|protein phosphorylation|BP,GO:0006612|protein targeting to membrane|BP,GO:0008061|chitin binding|MF,GO:…
AT3G56050	AT3G56050.1,AT3G56050.2	.	6366.56	0.344538	0.100504	3.4281	0.000607819	0.0035089	NA
AT1G16190	AT1G16190.1,AT1G16190.2	RAD23A	813.157	0.344431	0.111306	3.09446	0.00197171	0.00981545	GO:0003684|damaged DNA binding|MF,GO:0005634|nucleus|CC,GO:0006284|base-excision repair|BP,GO:0043130|ubiquitin binding|MF,GO:0070628|proteasome binding|MF
AT4G01480	AT4G01480.1,AT4G01480.2	PPA5	1481.15	0.343869	0.105325	3.26485	0.00109521	0.00590732	GO:0004427|inorganic diphosphatase activity|MF,GO:0005737|cytoplasm|CC,GO:0006816|calcium ion transport|BP,GO:0007030|Golgi organization|BP,GO:0008152|metabolic process|BP,GO:0009651|response to salt stress|BP,GO:0016020|membrane|CC,GO:0016462|pyrophosphatase activity|MF
AT3G22950	AT3G22950.2,AT3G22950.1	ATARFC1	1014.24	0.343223	0.124221	2.76301	0.00572711	0.0244029	GO:0005525|GTP binding|MF,GO:0005886|plasma membrane|CC,GO:0006499|N-terminal protein myristoylation|BP,GO:0006623|protein targeting to vacuole|BP,GO:0007030|Golgi organization|BP,GO:0007033|vacuole organization|BP,GO:0016192|vesicle-mediated transport|BP
AT4G35570	AT4G35570.1,AT4G35570.2	HMGB5	3333.93	0.343205	0.0920669	3.72778	0.000193171	0.001269	GO:0000785|chromatin|CC,GO:0003677|DNA binding|MF,GO:0003682|chromatin binding|MF,GO:0003700|DNA-binding transcription factor activity|MF,GO:0005634|nucleus|CC,GO:0005737|cytoplasm|CC,GO:0005829|cytosol|CC,GO:0006333|chromatin assembly or disassembly|BP,GO:0030527|structural constituent of chromatin|MF
AT5G45130	AT5G45130.1,AT5G45130.2	ATRAB5A	2216.65	0.342933	0.122076	2.80917	0.00496689	0.0215629	GO:0005515|protein binding|MF,GO:0005525|GTP binding|MF,GO:0005774|vacuolar membrane|CC,GO:0005783|endoplasmic reticulum|CC,GO:0007034|vacuolar transport|BP,GO:0010200|response to chitin|BP,GO:0016192|vesicle-mediated transport|BP
AT1G71710	AT1G71710.1,AT1G71710.2	IP5P3	2316.84	0.342127	0.12935	2.64496	0.00817001	0.0330647	NA
AT4G25640	AT4G25640.2,AT4G25640.3,AT4G25640.1	ATDTX35	2833.73	0.340328	0.124311	2.73771	0.00618689	0.0260455	GO:0005774|vacuolar membrane|CC,GO:0005886|plasma membrane|CC,GO:0009555|pollen development|BP,GO:0009812|flavonoid metabolic process|BP,GO:0009901|anther dehiscence|BP,GO:0015297|antiporter activity|MF,GO:0016020|membrane|CC
AT5G10910	AT5G10910.1	.	1447.07	0.340178	0.124713	2.72769	0.00637799	0.0267329	NA
AT4G33200	AT4G33200.1,AT4G33200.3,AT4G33200.2,AT4G33200.4	XI-I	1875.56	0.339819	0.13625	2.49408	0.0126283	0.0474139	GO:0003774|motor activity|MF,GO:0005634|nucleus|CC,GO:0006606|protein import into nucleus|BP,GO:0016459|myosin complex|CC,GO:0030048|actin filament-based movement|BP,GO:0051645|Golgi localization|BP,GO:0051646|mitochondrion localization|BP,GO:0060151|peroxisome localization|BP
AT4G08310	AT4G08310.1	.	4637.48	0.339304	0.119954	2.82862	0.00467491	0.0204813	NA
AT1G71360	AT1G71360.1,AT1G71360.2	.	1394.06	0.338401	0.115079	2.9406	0.00327572	0.0152616	NA
AT1G60440	AT1G60440.1,AT1G60440.2,AT1G60440.3	PANK1	548.112	0.338193	0.123151	2.74617	0.00602954	0.0254559	GO:0004594|pantothenate kinase activity|MF,GO:0005737|cytoplasm|CC,GO:0006085|acetyl-CoA biosynthetic process|BP,GO:0015937|coenzyme A biosynthetic process|BP
AT4G32140	AT4G32140.1	.	500.523	0.337196	0.12876	2.61879	0.00882416	0.0351392	NA
AT2G29570	AT2G29570.1	PCNA2	869.817	0.33648	0.130299	2.58237	0.00981257	0.0384446	GO:0003677|DNA binding|MF,GO:0005515|protein binding|MF,GO:0005634|nucleus|CC,GO:0006260|DNA replication|BP,GO:0006261|DNA-dependent DNA replication|BP,GO:0006275|regulation of DNA replication|BP,GO:0006306|DNA methylation|BP,GO:0008283|cell proliferation|BP,GO:0030337|DNA polymerase processivity factor activity|MF,GO:0042276|error-prone translesion synthesis|BP,GO:0051567|histone H3-K9 methylati…
AT4G33690	AT4G33690.1	.	1155.46	0.336268	0.0979964	3.43143	0.000600401	0.00347606	NA
AT2G20010	AT2G20010.2,AT2G20010.1	.	953.495	0.336036	0.131127	2.56269	0.0103866	0.0402721	NA
AT2G41650	AT2G41650.1	.	924.018	0.335945	0.121157	2.77281	0.00555745	0.0237625	NA
AT1G21270	AT1G21270.1	WAK2	2939.07	0.335826	0.0900105	3.73097	0.000190746	0.00125538	GO:0004674|protein serine/threonine kinase activity|MF,GO:0005886|plasma membrane|CC,GO:0006468|protein phosphorylation|BP,GO:0009311|oligosaccharide metabolic process|BP,GO:0009751|response to salicylic acid|BP,GO:0009793|embryo development ending in seed dormancy|BP,GO:0009826|unidimensional cell growth|BP,GO:0009992|cellular water homeostasis|BP,GO:0010027|thylakoid membrane organization|BP,GO…
AT1G80040	AT1G80040.1,AT1G80040.4,AT1G80040.3,AT1G80040.2	.	4493.23	0.33579	0.0886497	3.78783	0.000151966	0.00102704	NA
AT4G37670	AT4G37670.1,AT4G37670.2	NAGS2	958.285	0.334417	0.126715	2.63912	0.0083122	0.0335234	GO:0004042|acetyl-CoA:L-glutamate N-acetyltransferase activity|MF,GO:0006526|arginine biosynthetic process|BP
AT5G22880	AT5G22880.1	H2B	3319.35	0.334416	0.127119	2.63074	0.00851993	0.0341493	GO:0003677|DNA binding|MF,GO:0005515|protein binding|MF,GO:0005634|nucleus|CC,GO:0005730|nucleolus|CC,GO:0008283|cell proliferation|BP
AT3G61100	AT3G61100.1	.	467.898	0.333451	0.12654	2.63514	0.00841033	0.0338143	NA
AT1G31440	AT1G31440.1	SH3P1	2620.92	0.332995	0.105518	3.1558	0.00160057	0.00818361	NA
AT1G20950	AT1G20950.1	PFP-ALPHA1	1663.51	0.332529	0.133571	2.48953	0.012791	0.0479067	NA
AT3G09100	AT3G09100.2,AT3G09100.1	.	2360.76	0.331293	0.0961043	3.44722	0.000566388	0.00330077	NA
AT3G48610	AT3G48610.1	NPC6	899.822	0.330312	0.127418	2.59234	0.00953257	0.037534	GO:0005886|plasma membrane|CC,GO:0016788|hydrolase activity, acting on ester bonds|MF
AT3G15710	AT3G15710.1	.	1122.94	0.329855	0.125581	2.62664	0.00862337	0.0344763	NA
AT4G15470	AT4G15470.1	LFG5	2354.64	0.32905	0.0904794	3.63674	0.000276111	0.00173941	GO:0006623|protein targeting to vacuole|BP,GO:0016192|vesicle-mediated transport|BP,GO:0016197|endosomal transport|BP,GO:0048193|Golgi vesicle transport|BP
AT1G78200	AT1G78200.3,AT1G78200.2,AT1G78200.4,AT1G78200.5,AT1G78200.1	.	1136.84	0.328747	0.128856	2.55128	0.0107328	0.0414038	NA
AT1G33170	AT1G33170.1	.	1165.82	0.328707	0.114076	2.88148	0.00395817	0.0178684	NA
AT4G21180	AT4G21180.1,AT4G21180.2	ERDJ2B	2604.51	0.328422	0.100634	3.26352	0.00110038	0.00593379	GO:0005783|endoplasmic reticulum|CC,GO:0005886|plasma membrane|CC,GO:0006457|protein folding|BP,GO:0009507|chloroplast|CC,GO:0030176|integral component of endoplasmic reticulum membrane|CC
AT1G14000	AT1G14000.1	VIK	3202.86	0.328377	0.0909536	3.61038	0.000305752	0.00190388	GO:0000165|MAPK cascade|BP,GO:0004672|protein kinase activity|MF,GO:0004712|protein serine/threonine/tyrosine kinase activity|MF,GO:0005524|ATP binding|MF,GO:0005634|nucleus|CC,GO:0006468|protein phosphorylation|BP,GO:0006612|protein targeting to membrane|BP,GO:0007154|cell communication|BP,GO:0007165|signal transduction|BP,GO:0009409|response to cold|BP,GO:0009414|response to water deprivation|B…
AT3G50360	AT3G50360.1	CML20	5251.23	0.328013	0.0942987	3.47845	0.000504325	0.00296884	GO:0005509|calcium ion binding|MF,GO:0005515|protein binding|MF,GO:0005886|plasma membrane|CC,GO:0008150|biological_process|BP,GO:0030048|actin filament-based movement|BP,GO:0051645|Golgi localization|BP,GO:0051646|mitochondrion localization|BP,GO:0060151|peroxisome localization|BP
AT2G27150	AT2G27150.1,AT2G27150.3,AT2G27150.4,AT2G27150.5,AT2G27150.2,AT2G27150.6	AAO3	1891.19	0.327886	0.121847	2.69097	0.00712441	0.0293875	GO:0004031|aldehyde oxidase activity|MF,GO:0005829|cytosol|CC,GO:0009688|abscisic acid biosynthetic process|BP,GO:0010293|abscisic aldehyde oxidase activity|MF,GO:0031625|ubiquitin protein ligase binding|MF,GO:0050302|indole-3-acetaldehyde oxidase activity|MF
AT4G20880	AT4G20880.1	.	1394.11	0.327572	0.103221	3.17348	0.00150622	0.00779316	NA
AT3G56120	AT3G56120.1	.	716.246	0.325836	0.103672	3.14295	0.00167254	0.00850634	NA
AT1G17370	AT1G17370.1,AT1G17370.2	UBP1B	1702.08	0.325101	0.129327	2.51378	0.0119444	0.0452443	GO:0003730|mRNA 3'-UTR binding|MF
AT2G46080	AT2G46080.1	.	992.416	0.324701	0.122617	2.6481	0.00809466	0.0328078	GO:0009507|chloroplast|CC
AT4G35950	AT4G35950.1	ARAC6	982.902	0.324268	0.123148	2.63316	0.00845946	0.0339562	GO:0005525|GTP binding|MF,GO:0005634|nucleus|CC,GO:0005737|cytoplasm|CC,GO:0007015|actin filament organization|BP
AT1G33040	AT1G33040.1	NACA5	2905.86	0.324252	0.121354	2.67194	0.00754145	0.0308829	GO:0003674|molecular_function|MF,GO:0005634|nucleus|CC
AT4G17540	AT4G17540.1	.	938.6	0.324036	0.100597	3.22114	0.00127681	0.00674848	NA
AT3G07190	AT3G07190.1	.	431.488	0.323717	0.128542	2.51837	0.0117899	0.0447626	NA
AT1G22360	AT1G22360.1,AT1G22360.2	UGT85A2	4016.71	0.323281	0.119177	2.71261	0.0066755	0.0277796	GO:0005634|nucleus|CC,GO:0008194|UDP-glycosyltransferase activity|MF,GO:0015020|glucuronosyltransferase activity|MF,GO:0016757|transferase activity, transferring glycosyl groups|MF
AT2G16430	AT2G16430.2,AT2G16430.1	PAP10	1540.82	0.321716	0.128206	2.50938	0.0120945	0.0457149	GO:0003993|acid phosphatase activity|MF,GO:0004722|protein serine/threonine phosphatase activity|MF,GO:0005576|extracellular region|CC,GO:0005618|cell wall|CC,GO:0005829|cytosol|CC,GO:0009505|plant-type cell wall|CC,GO:0009506|plasmodesma|CC,GO:0016036|cellular response to phosphate starvation|BP
AT5G26860	AT5G26860.1	LON_ARA_ARA	2400.66	0.32138	0.117348	2.73868	0.00616859	0.0259834	GO:0000741|karyogamy|BP,GO:0001666|response to hypoxia|BP,GO:0003697|single-stranded DNA binding|MF,GO:0003727|single-stranded RNA binding|MF,GO:0004176|ATP-dependent peptidase activity|MF,GO:0004252|serine-type endopeptidase activity|MF,GO:0005515|protein binding|MF,GO:0005524|ATP binding|MF,GO:0005739|mitochondrion|CC,GO:0005829|cytosol|CC,GO:0006515|protein quality control for misfolded or inc…
AT1G77840	AT1G77840.1	.	1909.16	0.321153	0.0863915	3.71741	0.000201273	0.00131677	NA
AT5G37590	AT5G37590.2,AT5G37590.1	.	451.691	0.318828	0.127836	2.49404	0.0126298	0.0474139	NA
AT4G11790	AT4G11790.1	.	1308.46	0.318542	0.102358	3.11205	0.00185791	0.00931825	NA
AT2G33210	AT2G33210.1,AT2G33210.2	HSP60-2	2423	0.318418	0.12793	2.489	0.0128103	0.0479469	GO:0005507|copper ion binding|MF,GO:0005524|ATP binding|MF,GO:0005739|mitochondrion|CC,GO:0005774|vacuolar membrane|CC,GO:0005886|plasma membrane|CC,GO:0006094|gluconeogenesis|BP,GO:0006954|inflammatory response|BP,GO:0007010|cytoskeleton organization|BP,GO:0009165|nucleotide biosynthetic process|BP,GO:0009220|pyrimidine ribonucleotide biosynthetic process|BP,GO:0009507|chloroplast|CC,GO:0009570|…
AT1G29970	AT1G29970.2,AT1G29970.1,AT1G29970.3	RPL18AA	1770.93	0.318334	0.0934393	3.40685	0.000657168	0.00375746	GO:0005737|cytoplasm|CC,GO:0006914|autophagy|BP
AT1G08830	AT1G08830.1,AT1G08830.2	CSD1	8092.69	0.318313	0.111956	2.8432	0.00446625	0.0197267	GO:0004784|superoxide dismutase activity|MF,GO:0005507|copper ion binding|MF,GO:0005515|protein binding|MF,GO:0005576|extracellular region|CC,GO:0005634|nucleus|CC,GO:0005737|cytoplasm|CC,GO:0005829|cytosol|CC,GO:0006094|gluconeogenesis|BP,GO:0006096|glycolytic process|BP,GO:0006979|response to oxidative stress|BP,GO:0008270|zinc ion binding|MF,GO:0009651|response to salt stress|BP,GO:0010039|res…
AT4G28510	AT4G28510.1	PHB1	1321.83	0.317639	0.111149	2.85778	0.00426616	0.0190025	GO:0005739|mitochondrion|CC,GO:0005747|mitochondrial respiratory chain complex I|CC,GO:0005774|vacuolar membrane|CC
AT2G44180	AT2G44180.1,AT2G44180.2	MAP2A	2686.39	0.317552	0.103883	3.05684	0.00223683	0.0109502	GO:0005737|cytoplasm|CC,GO:0006499|N-terminal protein myristoylation|BP,GO:0009627|systemic acquired resistance|BP,GO:0031347|regulation of defense response|BP,GO:0031365|N-terminal protein amino acid modification|BP
AT4G38930	AT4G38930.2,AT4G38930.4,AT4G38930.3,AT4G38930.1	.	979.065	0.316769	0.102661	3.08558	0.00203152	0.0100746	NA
AT5G65770	AT5G65770.3,AT5G65770.1,AT5G65770.2	LINC4	2893.61	0.315795	0.107936	2.92575	0.00343629	0.0158971	GO:0005634|nucleus|CC,GO:0005652|nuclear lamina|CC,GO:0006997|nucleus organization|BP,GO:0009507|chloroplast|CC,GO:0034399|nuclear periphery|CC
AT2G03070	AT2G03070.1	MED8	963.377	0.314367	0.100834	3.11766	0.00182296	0.00917021	GO:0000278|mitotic cell cycle|BP,GO:0005634|nucleus|CC,GO:0006310|DNA recombination|BP,GO:0006396|RNA processing|BP,GO:0007062|sister chromatid cohesion|BP,GO:0007131|reciprocal meiotic recombination|BP,GO:0009887|animal organ morphogenesis|BP,GO:0009888|tissue development|BP,GO:0009909|regulation of flower development|BP,GO:0010332|response to gamma radiation|BP,GO:0010638|positive regulation of…
AT4G28360	AT4G28360.1	.	1477.37	0.314007	0.119602	2.62544	0.00865366	0.0345537	NA
AT5G51940	AT5G51940.1	NRPB6A	2238.73	0.313866	0.0909541	3.45082	0.00055889	0.00325879	GO:0000394|RNA splicing, via endonucleolytic cleavage and ligation|BP,GO:0000418|RNA polymerase IV complex|CC,GO:0000419|RNA polymerase V complex|CC,GO:0003677|DNA binding|MF,GO:0003899|DNA-directed 5'-3' RNA polymerase activity|MF,GO:0005634|nucleus|CC,GO:0005665|RNA polymerase II, core complex|CC,GO:0006351|transcription, DNA-templated|BP,GO:0006366|transcription by RNA polymerase II|BP
AT1G76670	AT1G76670.1,AT1G76670.2	URGT1	2944.36	0.313756	0.0822405	3.8151	0.000136127	0.000926796	NA
AT5G61780	AT5G61780.1	TSN2	5228.93	0.31308	0.0981776	3.18892	0.00142807	0.00744637	GO:0003676|nucleic acid binding|MF,GO:0003723|RNA binding|MF,GO:0004518|nuclease activity|MF,GO:0005635|nuclear envelope|CC,GO:0005783|endoplasmic reticulum|CC,GO:0005829|cytosol|CC,GO:0006007|glucose catabolic process|BP,GO:0006098|pentose-phosphate shunt|BP,GO:0009306|protein secretion|BP,GO:0009506|plasmodesma|CC,GO:0009651|response to salt stress|BP,GO:0009686|gibberellin biosynthetic process…
AT5G20160	AT5G20160.1,AT5G20160.2,AT5G20160.3	.	722.8	0.311432	0.121988	2.55298	0.0106805	0.0412091	NA
AT3G49680	AT3G49680.1,AT3G49680.2	BCAT3	5406.68	0.311369	0.111279	2.7981	0.00514036	0.0222242	GO:0003824|catalytic activity|MF,GO:0004084|branched-chain-amino-acid transaminase activity|MF,GO:0009407|toxin catabolic process|BP,GO:0009507|chloroplast|CC,GO:0009570|chloroplast stroma|CC,GO:0019932|second-messenger-mediated signaling|BP
AT4G08510	AT4G08510.1,AT4G08510.2	.	568.982	0.310914	0.116139	2.6771	0.00742634	0.0304816	NA
AT1G22310	AT1G22310.2,AT1G22310.1	MBD8	1075.23	0.310653	0.117913	2.63459	0.008424	0.0338323	GO:0005634|nucleus|CC,GO:0008327|methyl-CpG binding|MF
AT2G36300	AT2G36300.1	.	608.353	0.310499	0.121257	2.56067	0.0104469	0.0404564	NA
AT2G37550	AT2G37550.1,AT2G37550.2	AGD7	4179.82	0.306819	0.0899546	3.41083	0.000647665	0.00371177	GO:0003677|DNA binding|MF,GO:0005634|nucleus|CC,GO:0005794|Golgi apparatus|CC,GO:0005829|cytosol|CC,GO:0006007|glucose catabolic process|BP
AT3G07170	AT3G07170.1,AT3G07170.2	.	1568.53	0.306747	0.102024	3.00661	0.00264175	0.0126618	NA
AT2G34630	AT2G34630.2,AT2G34630.1	SPS3	1990.67	0.305922	0.092058	3.32314	0.000890105	0.00491504	GO:0004161|dimethylallyltranstransferase activity|MF,GO:0004659|prenyltransferase activity|MF,GO:0005739|mitochondrion|CC,GO:0006744|ubiquinone biosynthetic process|BP,GO:0009507|chloroplast|CC,GO:0009536|plastid|CC,GO:0050347|trans-octaprenyltranstransferase activity|MF
AT2G44060	AT2G44060.1,AT2G44060.2	.	12442.3	0.305644	0.0997504	3.06409	0.00218334	0.0107287	NA
AT3G19790	AT3G19790.2,AT3G19790.1	.	753.67	0.305281	0.116258	2.62588	0.0086424	0.0345149	NA
AT4G11820	AT4G11820.2,AT4G11820.3,AT4G11820.1	HMGS	1397.82	0.304777	0.115104	2.64785	0.00810057	0.0328257	GO:0004421|hydroxymethylglutaryl-CoA synthase activity|MF,GO:0005739|mitochondrion|CC,GO:0005829|cytosol|CC,GO:0006084|acetyl-CoA metabolic process|BP,GO:0009506|plasmodesma|CC,GO:0019287|isopentenyl diphosphate biosynthetic process, mevalonate pathway|BP
AT2G04390	AT2G04390.1	RPS17A	3916.47	0.30418	0.0939199	3.23872	0.00120067	0.00639963	NA
AT1G25350	AT1G25350.1,AT1G25350.2	OVA9	3648.81	0.303563	0.0977626	3.1051	0.00190216	0.00951422	GO:0004819|glutamine-tRNA ligase activity|MF,GO:0005737|cytoplasm|CC,GO:0005829|cytosol|CC,GO:0006412|translation|BP,GO:0006424|glutamyl-tRNA aminoacylation|BP,GO:0009640|photomorphogenesis|BP,GO:0009793|embryo development ending in seed dormancy|BP,GO:0009845|seed germination|BP,GO:0009909|regulation of flower development|BP,GO:0009933|meristem structural organization|BP,GO:0010162|seed dormancy…
AT1G61250	AT1G61250.1,AT1G61250.2	SCAMP3	2790.1	0.301931	0.0938197	3.21821	0.00128995	0.00680978	GO:0005768|endosome|CC,GO:0005794|Golgi apparatus|CC,GO:0005802|trans-Golgi network|CC,GO:0005886|plasma membrane|CC,GO:0016020|membrane|CC,GO:0022857|transmembrane transporter activity|MF
AT1G21900	AT1G21900.1	.	1409.33	0.301879	0.119269	2.53107	0.0113714	0.0434192	GO:0005576|extracellular region|CC,GO:0005783|endoplasmic reticulum|CC,GO:0005789|endoplasmic reticulum membrane|CC,GO:0005801|cis-Golgi network|CC,GO:0006886|intracellular protein transport|BP,GO:0008320|protein transmembrane transporter activity|MF,GO:0009627|systemic acquired resistance|BP,GO:0016020|membrane|CC,GO:0030134|COPII-coated ER to Golgi transport vesicle|CC,GO:0034976|response to en…
AT1G54090	AT1G54090.1	ATEXO70D2	2287.17	0.301693	0.0970326	3.1092	0.00187597	0.00939815	GO:0000145|exocyst|CC,GO:0005634|nucleus|CC,GO:0005737|cytoplasm|CC,GO:0005829|cytosol|CC,GO:0006904|vesicle docking involved in exocytosis|BP
AT5G47120	AT5G47120.1	BI-1	720.599	0.301675	0.115417	2.61379	0.00895436	0.0355679	GO:0000038|very long-chain fatty acid metabolic process|BP,GO:0000165|MAPK cascade|BP,GO:0005515|protein binding|MF,GO:0005635|nuclear envelope|CC,GO:0005737|cytoplasm|CC,GO:0005783|endoplasmic reticulum|CC,GO:0005886|plasma membrane|CC,GO:0006612|protein targeting to membrane|BP,GO:0006983|ER overload response|BP,GO:0006984|ER-nucleus signaling pathway|BP,GO:0007154|cell communication|BP,GO:0009…
AT3G61800	AT3G61800.1,AT3G61800.2	.	757.792	0.301092	0.114761	2.62365	0.00869924	0.0347231	NA
AT1G09100	AT1G09100.1	RPT5B	1170.34	0.300332	0.114804	2.61605	0.00889545	0.0353646	GO:0000502|proteasome complex|CC,GO:0005516|calmodulin binding|MF,GO:0005634|nucleus|CC,GO:0005886|plasma membrane|CC,GO:0006094|gluconeogenesis|BP,GO:0006635|fatty acid beta-oxidation|BP,GO:0007010|cytoskeleton organization|BP,GO:0009407|toxin catabolic process|BP,GO:0009553|embryo sac development|BP,GO:0009555|pollen development|BP,GO:0010255|glucose mediated signaling pathway|BP,GO:0010498|pro…
AT2G20370	AT2G20370.1	MUR3	2505.59	0.300328	0.103525	2.90101	0.00371958	0.0169857	GO:0003824|catalytic activity|MF,GO:0005768|endosome|CC,GO:0005794|Golgi apparatus|CC,GO:0005802|trans-Golgi network|CC,GO:0009826|unidimensional cell growth|BP,GO:0009863|salicylic acid mediated signaling pathway|BP,GO:0009969|xyloglucan biosynthetic process|BP,GO:0010256|endomembrane system organization|BP,GO:0016020|membrane|CC,GO:0016757|transferase activity, transferring glycosyl groups|MF,G…
AT3G55170	AT3G55170.1,AT3G55170.3,AT3G55170.4,AT3G55170.5,AT3G55170.2	RPL35C	1706.17	0.299524	0.093999	3.18646	0.00144027	0.00750117	NA
AT3G56510	AT3G56510.4,AT3G56510.1,AT3G56510.3,AT3G56510.5,AT3G56510.2	.	1217.74	0.299007	0.0998019	2.996	0.00273545	0.0130443	NA
AT5G35180	AT5G35180.5,AT5G35180.1,AT5G35180.2,AT5G35180.4,AT5G35180.3	.	4020.8	0.298312	0.101472	2.93984	0.00328385	0.0152866	NA
AT5G40480	AT5G40480.1	GB210	2577.22	0.298165	0.0852231	3.49864	0.00046764	0.00277426	GO:0005515|protein binding|MF,GO:0005634|nucleus|CC,GO:0005635|nuclear envelope|CC,GO:0005783|endoplasmic reticulum|CC,GO:0009793|embryo development ending in seed dormancy|BP
AT1G18480	AT1G18480.1	SLP2	881.833	0.295567	0.114173	2.58876	0.00963233	0.0378728	GO:0004722|protein serine/threonine phosphatase activity|MF,GO:0005829|cytosol|CC
AT1G35780	AT1G35780.1,AT1G35780.2,AT1G35780.4,AT1G35780.3	.	931.691	0.293952	0.115308	2.54927	0.0107949	0.0415853	NA
AT2G06210	AT2G06210.1	ELF8	3474.88	0.293576	0.0981419	2.99135	0.00277749	0.0132162	GO:0000003|reproduction|BP,GO:0000398|mRNA splicing, via spliceosome|BP,GO:0005634|nucleus|CC,GO:0006306|DNA methylation|BP,GO:0006325|chromatin organization|BP,GO:0006342|chromatin silencing|BP,GO:0006346|methylation-dependent chromatin silencing|BP,GO:0006355|regulation of transcription, DNA-templated|BP,GO:0007131|reciprocal meiotic recombination|BP,GO:0008284|positive regulation of cell proli…
AT1G10865	AT1G10865.2,AT1G10865.1	.	696.608	0.292734	0.111246	2.63141	0.00850311	0.034088	NA
AT1G31860	AT1G31860.1,AT1G31860.2,AT1G31860.3	HISN2	957.733	0.292645	0.102387	2.85822	0.00426021	0.0189836	GO:0000105|histidine biosynthetic process|BP,GO:0004635|phosphoribosyl-AMP cyclohydrolase activity|MF,GO:0004636|phosphoribosyl-ATP diphosphatase activity|MF,GO:0009165|nucleotide biosynthetic process|BP,GO:0009507|chloroplast|CC,GO:0009570|chloroplast stroma|CC
AT1G73460	AT1G73460.2,AT1G73460.1	.	1693.79	0.291244	0.088385	3.29518	0.000983587	0.0053642	NA
AT3G49990	AT3G49990.1	.	4241.61	0.290349	0.100736	2.88227	0.00394824	0.0178308	NA
AT3G16940	AT3G16940.1,AT3G16940.2,AT3G16940.3	.	2142.57	0.288667	0.11239	2.56845	0.0102156	0.0396997	NA
AT5G19250	AT5G19250.1	.	4926.25	0.287574	0.104296	2.75727	0.00582859	0.0247502	NA
AT2G21470	AT2G21470.3,AT2G21470.1,AT2G21470.2	SAE2	2073.01	0.287432	0.0882743	3.25613	0.00112943	0.00606676	GO:0005515|protein binding|MF,GO:0005634|nucleus|CC,GO:0005829|cytosol|CC,GO:0009506|plasmodesma|CC,GO:0009793|embryo development ending in seed dormancy|BP,GO:0016925|protein sumoylation|BP,GO:0019948|SUMO activating enzyme activity|MF
AT5G61450	AT5G61450.1	.	811.866	0.285757	0.0995109	2.87161	0.00408382	0.0183158	NA
AT5G38560	AT5G38560.1	PERK8	2355.33	0.285369	0.0980089	2.91166	0.00359509	0.0165265	GO:0005886|plasma membrane|CC,GO:0006468|protein phosphorylation|BP,GO:0016301|kinase activity|MF,GO:0051510|regulation of unidimensional cell growth|BP
AT3G13580	AT3G13580.1,AT3G13580.2,AT3G13580.9,AT3G13580.6,AT3G13580.8,AT3G13580.7,AT3G13580.3,AT3G13580.4,AT3G13580.5	RPL7D	4155.49	0.283565	0.10878	2.60678	0.00913974	0.0361224	NA
AT3G17810	AT3G17810.1	PYD1	4066.61	0.282069	0.0942545	2.99263	0.00276587	0.0131752	GO:0005886|plasma membrane|CC,GO:0006207|'de novo' pyrimidine nucleobase biosynthetic process|BP,GO:0006212|uracil catabolic process|BP,GO:0009507|chloroplast|CC,GO:0009536|plastid|CC,GO:0009570|chloroplast stroma|CC,GO:0016627|oxidoreductase activity, acting on the CH-CH group of donors|MF,GO:0017113|dihydropyrimidine dehydrogenase (NADP+) activity|MF,GO:0043562|cellular response to nitrogen lev…
AT5G53340	AT5G53340.1,AT5G53340.2	HPTG1	778.015	0.281191	0.106261	2.64622	0.00813965	0.0329659	NA
AT4G18020	AT4G18020.8,AT4G18020.5,AT4G18020.1,AT4G18020.7,AT4G18020.6,AT4G18020.2,AT4G18020.3,AT4G18020.4,AT4G18020.9,AT4G18020.11,AT4G18020.10	APRR2	2079.05	0.280336	0.0986088	2.84291	0.00447035	0.0197408	GO:0000156|phosphorelay response regulator activity|MF,GO:0003700|DNA-binding transcription factor activity|MF,GO:0005515|protein binding|MF,GO:0005634|nucleus|CC,GO:0007623|circadian rhythm|BP,GO:0009736|cytokinin-activated signaling pathway|BP
AT5G08620	AT5G08620.1	RH25	1858.12	0.27962	0.100966	2.76944	0.0056152	0.0239749	GO:0003723|RNA binding|MF,GO:0005634|nucleus|CC,GO:0008026|ATP-dependent helicase activity|MF,GO:0009409|response to cold|BP,GO:0009414|response to water deprivation|BP,GO:0009651|response to salt stress|BP
AT4G38900	AT4G38900.3,AT4G38900.2,AT4G38900.1	.	1953.14	0.27912	0.0951166	2.93451	0.00334077	0.0154993	NA
AT2G17410	AT2G17410.1,AT2G17410.2,AT2G17410.3	ARID3	3527.57	0.278565	0.081199	3.43064	0.000602155	0.00348348	NA
AT1G27400	AT1G27400.1	RPL17A	9676.74	0.278357	0.111518	2.49608	0.0125576	0.0471895	NA
AT4G25900	AT4G25900.1	.	1575.79	0.277735	0.0989295	2.8074	0.00499429	0.0216563	NA
AT3G51800	AT3G51800.1,AT3G51800.2,AT3G51800.3	ATG2	8089.68	0.277426	0.094463	2.93688	0.00331532	0.0154071	GO:0001510|RNA methylation|BP,GO:0005634|nucleus|CC,GO:0005730|nucleolus|CC,GO:0005886|plasma membrane|CC,GO:0006164|purine nucleotide biosynthetic process|BP,GO:0006508|proteolysis|BP,GO:0006606|protein import into nucleus|BP,GO:0008235|metalloexopeptidase activity|MF,GO:0009220|pyrimidine ribonucleotide biosynthetic process|BP,GO:0009640|photomorphogenesis|BP,GO:0009735|response to cytokinin|BP
AT5G58670	AT5G58670.1	PLC1	1036.13	0.276298	0.102159	2.7046	0.00683875	0.0283362	GO:0000165|MAPK cascade|BP,GO:0004629|phospholipase C activity|MF,GO:0005634|nucleus|CC,GO:0006355|regulation of transcription, DNA-templated|BP,GO:0006612|protein targeting to membrane|BP,GO:0007165|signal transduction|BP,GO:0009269|response to desiccation|BP,GO:0009409|response to cold|BP,GO:0009414|response to water deprivation|BP,GO:0009617|response to bacterium|BP,GO:0009651|response to salt…
AT4G21800	AT4G21800.2,AT4G21800.1	QQT2	1745	0.275151	0.109729	2.50756	0.0121569	0.0459194	GO:0005524|ATP binding|MF,GO:0005737|cytoplasm|CC,GO:0005874|microtubule|CC,GO:0051301|cell division|BP
AT1G15860	AT1G15860.1,AT1G15860.2,AT1G15860.3	.	1068.97	0.273854	0.103518	2.64548	0.00815762	0.0330327	NA
AT3G17205	AT3G17205.1,AT3G17205.3,AT3G17205.2	UPL6	2185.26	0.273707	0.110217	2.48334	0.0130155	0.0485401	GO:0000151|ubiquitin ligase complex|CC,GO:0004842|ubiquitin-protein transferase activity|MF,GO:0005622|intracellular|CC,GO:0005634|nucleus|CC,GO:0006464|cellular protein modification process|BP,GO:0016567|protein ubiquitination|BP
AT5G55040	AT5G55040.2,AT5G55040.1	.	6548.62	0.272598	0.0913755	2.98327	0.00285187	0.0135236	NA
AT2G26770	AT2G26770.1,AT2G26770.3,AT2G26770.2	SCAB1	2380.04	0.272547	0.0796761	3.42068	0.000624644	0.00359288	GO:0003779|actin binding|MF,GO:0005634|nucleus|CC,GO:0007015|actin filament organization|BP,GO:0010119|regulation of stomatal movement|BP,GO:0032880|regulation of protein localization|BP
AT4G02230	AT4G02230.1	RPL19C	8417.54	0.271486	0.106899	2.53966	0.0110961	0.0425233	NA
AT5G59710	AT5G59710.1,AT5G59710.2,AT5G59710.3	VIP2	1737.41	0.271052	0.109118	2.48403	0.0129905	0.0484795	GO:0000911|cytokinesis by cell plate formation|BP,GO:0005515|protein binding|MF,GO:0005634|nucleus|CC,GO:0006355|regulation of transcription, DNA-templated|BP,GO:0015074|DNA integration|BP,GO:0045892|negative regulation of transcription, DNA-templated|BP
AT5G64960	AT5G64960.1,AT5G64960.2	CDKC-2	2147.68	0.270493	0.107499	2.51623	0.0118617	0.0449891	GO:0005515|protein binding|MF,GO:0005634|nucleus|CC,GO:0005681|spliceosomal complex|CC,GO:0005829|cytosol|CC,GO:0005874|microtubule|CC,GO:0006397|mRNA processing|BP,GO:0009615|response to virus|BP,GO:0009908|flower development|BP,GO:0010228|vegetative to reproductive phase transition of meristem|BP,GO:0016301|kinase activity|MF,GO:0016604|nuclear body|CC,GO:0048366|leaf development|BP,GO:0048440|…
AT3G23390	AT3G23390.1	RPL36AB	2204.83	0.269348	0.0949644	2.83631	0.00456386	0.0200975	NA
AT4G32551	AT4G32551.1,AT4G32551.2	LUG	3847.14	0.268951	0.0870009	3.09135	0.00199245	0.00990533	GO:0005515|protein binding|MF,GO:0005634|nucleus|CC,GO:0005737|cytoplasm|CC,GO:0006306|DNA methylation|BP,GO:0006342|chromatin silencing|BP,GO:0006346|methylation-dependent chromatin silencing|BP,GO:0007155|cell adhesion|BP,GO:0007267|cell-cell signaling|BP,GO:0009616|virus induced gene silencing|BP,GO:0009855|determination of bilateral symmetry|BP,GO:0009886|post-embryonic animal morphogenesis|B…
AT2G03150	AT2G03150.1,AT2G03150.2	emb1579	5142.08	0.268632	0.106878	2.51345	0.0119556	0.0452751	GO:0005737|cytoplasm|CC,GO:0005829|cytosol|CC,GO:0009630|gravitropism|BP,GO:0009793|embryo development ending in seed dormancy|BP,GO:0030244|cellulose biosynthetic process|BP,GO:0048193|Golgi vesicle transport|BP
AT1G55325	AT1G55325.3,AT1G55325.4,AT1G55325.2,AT1G55325.1	GCT	1516.52	0.267108	0.0999983	2.67113	0.00755966	0.030946	GO:0005634|nucleus|CC,GO:0040034|regulation of development, heterochronic|BP,GO:0090213|regulation of radial pattern formation|BP
AT5G59540	AT5G59540.1,AT5G59540.2	.	1553.63	0.266904	0.0928381	2.87494	0.00404101	0.0181607	NA
AT4G08900	AT4G08900.1	ARGAH1	893.451	0.266343	0.0983034	2.70939	0.00674067	0.028013	GO:0004053|arginase activity|MF,GO:0005739|mitochondrion|CC,GO:0006527|arginine catabolic process|BP,GO:0006595|polyamine metabolic process|BP,GO:0008783|agmatinase activity|MF,GO:0009507|chloroplast|CC,GO:0042742|defense response to bacterium|BP,GO:0050897|cobalt ion binding|MF
AT5G49930	AT5G49930.1	emb1441	2322.27	0.264903	0.104922	2.52475	0.011578	0.0440643	GO:0000956|nuclear-transcribed mRNA catabolic process|BP,GO:0003676|nucleic acid binding|MF,GO:0005634|nucleus|CC,GO:0009793|embryo development ending in seed dormancy|BP
AT4G28600	AT4G28600.2,AT4G28600.1,AT4G28600.3	NPGR2	2097.3	0.263734	0.0831535	3.17166	0.00151572	0.00783134	GO:0005516|calmodulin binding|MF,GO:0005886|plasma membrane|CC
AT1G24460	AT1G24460.2,AT1G24460.1	.	4685.8	0.263065	0.0776546	3.38763	0.000704982	0.0039967	GO:0003674|molecular_function|MF,GO:0005737|cytoplasm|CC,GO:0007034|vacuolar transport|BP,GO:0009651|response to salt stress|BP,GO:0032588|trans-Golgi network membrane|CC
AT2G11910	AT2G11910.1,AT2G11910.2	.	5487.91	0.262883	0.0846229	3.10652	0.00189303	0.00947716	NA
AT1G73960	AT1G73960.2,AT1G73960.3,AT1G73960.1	TAF2	2771.08	0.262532	0.0965286	2.71973	0.00653349	0.027276	GO:0005634|nucleus|CC,GO:0009506|plasmodesma|CC,GO:0009630|gravitropism|BP
AT3G06550	AT3G06550.1,AT3G06550.2,AT3G06550.3	.	2105.68	0.261554	0.0876558	2.98387	0.00284627	0.0135028	GO:0005783|endoplasmic reticulum|CC,GO:0005794|Golgi apparatus|CC,GO:0009737|response to abscisic acid|BP,GO:0009834|plant-type secondary cell wall biogenesis|BP,GO:0050832|defense response to fungus|BP
AT5G40200	AT5G40200.1	DEGP9	2570.84	0.261477	0.0814229	3.21134	0.00132118	0.00694315	GO:0005730|nucleolus|CC,GO:0005739|mitochondrion|CC,GO:0006406|mRNA export from nucleus|BP,GO:0006508|proteolysis|BP,GO:0006606|protein import into nucleus|BP,GO:0008236|serine-type peptidase activity|MF,GO:0009507|chloroplast|CC
AT3G18370	AT3G18370.1	SYTF	3814.69	0.261031	0.091511	2.85246	0.00433825	0.019243	GO:0005783|endoplasmic reticulum|CC,GO:0008150|biological_process|BP
AT1G12760	AT1G12760.2,AT1G12760.1	.	2490.12	0.259913	0.100215	2.59355	0.00949904	0.0374086	NA
AT4G39350	AT4G39350.1	CESA2	6459.84	0.259779	0.0884316	2.93762	0.00330742	0.0153801	GO:0005886|plasma membrane|CC,GO:0009832|plant-type cell wall biogenesis|BP,GO:0009833|plant-type primary cell wall biogenesis|BP,GO:0016049|cell growth|BP,GO:0016757|transferase activity, transferring glycosyl groups|MF,GO:0016759|cellulose synthase activity|MF,GO:0019761|glucosinolate biosynthetic process|BP,GO:0030243|cellulose metabolic process|BP,GO:0030244|cellulose biosynthetic process|BP
AT5G04600	AT5G04600.1	.	7145.28	0.258441	0.101108	2.55608	0.0105859	0.0409147	NA
AT5G20320	AT5G20320.1,AT5G20320.2,AT5G20320.3	DCL4	958.857	0.258388	0.103944	2.48585	0.0129243	0.0482816	GO:0000278|mitotic cell cycle|BP,GO:0000398|mRNA splicing, via spliceosome|BP,GO:0003723|RNA binding|MF,GO:0004525|ribonuclease III activity|MF,GO:0005515|protein binding|MF,GO:0005634|nucleus|CC,GO:0006306|DNA methylation|BP,GO:0006342|chromatin silencing|BP,GO:0006353|DNA-templated transcription, termination|BP,GO:0006355|regulation of transcription, DNA-templated|BP,GO:0006396|RNA processing|B…
AT3G04920	AT3G04920.2,AT3G04920.1	RPS24A	9769.39	0.256518	0.0988544	2.5949	0.00946173	0.0372883	NA
AT5G48385	AT5G48385.1	FRL3	6339.82	0.256271	0.0960316	2.66862	0.00761646	0.0311266	NA
AT5G58450	AT5G58450.1,AT5G58450.2	NAA25	1804.03	0.256097	0.0914782	2.79955	0.00511745	0.0221318	NA
AT3G29200	AT3G29200.1	CM1	1546.45	0.255937	0.10319	2.48026	0.0131287	0.0489046	GO:0004106|chorismate mutase activity|MF,GO:0005829|cytosol|CC,GO:0006007|glucose catabolic process|BP,GO:0009073|aromatic amino acid family biosynthetic process|BP,GO:0009507|chloroplast|CC,GO:0009536|plastid|CC,GO:0016688|L-ascorbate peroxidase activity|MF
AT3G12550	AT3G12550.4,AT3G12550.2,AT3G12550.5,AT3G12550.3,AT3G12550.1	FDM3	796.494	0.255267	0.102226	2.49709	0.0125218	0.0471058	GO:0003674|molecular_function|MF,GO:0005737|cytoplasm|CC,GO:0006346|methylation-dependent chromatin silencing|BP,GO:0007267|cell-cell signaling|BP,GO:0009616|virus induced gene silencing|BP,GO:0010050|vegetative phase change|BP,GO:0010267|production of ta-siRNAs involved in RNA interference|BP,GO:0016246|RNA interference|BP,GO:0031048|chromatin silencing by small RNA|BP,GO:0035196|production of m…
AT1G79570	AT1G79570.1,AT1G79570.2,AT1G79570.4,AT1G79570.3,AT1G79570.5	.	2819.84	0.254153	0.0882251	2.88073	0.00396754	0.0179004	NA
AT1G14610	AT1G14610.1	TWN2	6411.04	0.253967	0.0944018	2.69028	0.0071392	0.0294431	GO:0004812|aminoacyl-tRNA ligase activity|MF,GO:0005524|ATP binding|MF,GO:0005739|mitochondrion|CC,GO:0005829|cytosol|CC,GO:0006418|tRNA aminoacylation for protein translation|BP,GO:0009507|chloroplast|CC,GO:0009793|embryo development ending in seed dormancy|BP
AT1G41880	AT1G41880.2,AT1G41880.1	RPL35AB	12537	0.251924	0.0870378	2.89442	0.00379862	0.0172633	NA
AT1G03280	AT1G03280.1,AT1G03280.2,AT1G03280.3	.	3828.83	0.250786	0.0876815	2.86019	0.00423387	0.0188891	NA
AT4G26110	AT4G26110.2,AT4G26110.1	NAP1;1	10152.4	0.25042	0.0836897	2.99225	0.00276932	0.0131831	GO:0003677|DNA binding|MF,GO:0005634|nucleus|CC,GO:0005737|cytoplasm|CC,GO:0005829|cytosol|CC,GO:0005886|plasma membrane|CC,GO:0006281|DNA repair|BP,GO:0006334|nucleosome assembly|BP
AT1G58025	AT1G58025.2,AT1G58025.4,AT1G58025.5,AT1G58025.6,AT1G58025.1,AT1G58025.3	.	2966.65	0.24997	0.0993602	2.51579	0.0118764	0.0450294	NA
AT1G08200	AT1G08200.1	AXS2	10643.6	0.247992	0.0850916	2.91441	0.00356357	0.0164116	GO:0005634|nucleus|CC,GO:0005737|cytoplasm|CC,GO:0005829|cytosol|CC,GO:0009226|nucleotide-sugar biosynthetic process|BP,GO:0048040|UDP-glucuronate decarboxylase activity|MF,GO:0048046|apoplast|CC
AT5G22950	AT5G22950.1	VPS24-1	2725.57	0.247424	0.099764	2.48009	0.013135	0.0489083	GO:0000815|ESCRT III complex|CC,GO:0005634|nucleus|CC,GO:0006623|protein targeting to vacuole|BP,GO:0016192|vesicle-mediated transport|BP
AT1G64050	AT1G64050.1,AT1G64050.2	.	1805.94	0.245842	0.0915373	2.6857	0.00723775	0.0297994	NA
AT2G20140	AT2G20140.1	RPT2B	2017.71	0.245503	0.0858867	2.85846	0.00425709	0.0189774	GO:0000502|proteasome complex|CC,GO:0005634|nucleus|CC,GO:0005829|cytosol|CC,GO:0005886|plasma membrane|CC,GO:0006499|N-terminal protein myristoylation|BP,GO:0007292|female gamete generation|BP,GO:0010078|maintenance of root meristem identity|BP,GO:0016887|ATPase activity|MF,GO:0042023|DNA endoreduplication|BP,GO:0043161|proteasome-mediated ubiquitin-dependent protein catabolic process|BP,GO:0043…
AT5G56710	AT5G56710.1,AT5G56710.2	RPL31C	14524.4	0.244552	0.0924084	2.64643	0.00813474	0.0329521	NA
AT3G10490	AT3G10490.3,AT3G10490.2,AT3G10490.1,AT3G10490.4	ANAC052	1785.97	0.244496	0.0908206	2.69208	0.00710088	0.0293069	GO:0003700|DNA-binding transcription factor activity|MF,GO:0005634|nucleus|CC,GO:0005730|nucleolus|CC,GO:0007275|multicellular organism development|BP,GO:0009555|pollen development|BP
AT4G17330	AT4G17330.1,AT4G17330.2,AT4G17330.3	ATG2484-1	9546.95	0.243821	0.079262	3.07613	0.00209703	0.0103537	GO:0000226|microtubule cytoskeleton organization|BP,GO:0000911|cytokinesis by cell plate formation|BP,GO:0005634|nucleus|CC,GO:0009506|plasmodesma|CC,GO:0009630|gravitropism|BP
AT5G46430	AT5G46430.1,AT5G46430.2	RPL32B	5067.43	0.243656	0.0944278	2.58034	0.00987018	0.038595	NA
AT5G13020	AT5G13020.1,AT5G13020.2,AT5G13020.3	EML3	3541.69	0.243375	0.0952296	2.55566	0.0105986	0.0409506	GO:0003674|molecular_function|MF,GO:0005634|nucleus|CC,GO:0008284|positive regulation of cell proliferation|BP,GO:0010413|glucuronoxylan metabolic process|BP,GO:0045492|xylan biosynthetic process|BP
AT3G53020	AT3G53020.1	RPL24B	12587.4	0.24186	0.0882576	2.74038	0.00613675	0.025864	GO:0001510|RNA methylation|BP,GO:0003735|structural constituent of ribosome|MF,GO:0005730|nucleolus|CC,GO:0005737|cytoplasm|CC,GO:0005840|ribosome|CC,GO:0006412|translation|BP,GO:0009734|auxin-activated signaling pathway|BP,GO:0022625|cytosolic large ribosomal subunit|CC,GO:0042254|ribosome biogenesis|BP,GO:0048467|gynoecium development|BP
AT5G53000	AT5G53000.1	TAP46	3398.46	0.239471	0.0861421	2.77995	0.00543667	0.0233319	GO:0005737|cytoplasm|CC,GO:0005829|cytosol|CC,GO:0009407|toxin catabolic process|BP,GO:0009409|response to cold|BP
AT3G44110	AT3G44110.1,AT3G44110.2	ATJ3	19231	0.238917	0.0905497	2.63852	0.00832683	0.033565	GO:0005618|cell wall|CC,GO:0005730|nucleolus|CC,GO:0005737|cytoplasm|CC,GO:0005829|cytosol|CC,GO:0005886|plasma membrane|CC,GO:0006457|protein folding|BP,GO:0006499|N-terminal protein myristoylation|BP,GO:0009506|plasmodesma|CC,GO:0009651|response to salt stress|BP,GO:0009911|positive regulation of flower development|BP,GO:0043462|regulation of ATPase activity|BP,GO:0048573|photoperiodism, flower…
AT4G12600	AT4G12600.1,AT4G12600.2	.	4238.1	0.237882	0.0807584	2.9456	0.00322324	0.0150584	NA
AT5G09330	AT5G09330.5,AT5G09330.1,AT5G09330.2,AT5G09330.4,AT5G09330.3	NAC082	2725.17	0.237564	0.093856	2.53116	0.0113687	0.0434172	GO:0003700|DNA-binding transcription factor activity|MF,GO:0005634|nucleus|CC,GO:0007275|multicellular organism development|BP
AT1G79690	AT1G79690.1,AT1G79690.2	NUDT3	2901.81	0.237308	0.0819264	2.8966	0.00377228	0.017172	GO:0005515|protein binding|MF,GO:0005737|cytoplasm|CC,GO:0005773|vacuole|CC,GO:0005829|cytosol|CC,GO:0016787|hydrolase activity|MF
AT1G65410	AT1G65410.1	TGD3	1503.36	0.236351	0.0950533	2.48651	0.0129002	0.0482066	GO:0005215|transporter activity|MF,GO:0006869|lipid transport|BP,GO:0009507|chloroplast|CC,GO:0009536|plastid|CC,GO:0016887|ATPase activity|MF
AT2G31570	AT2G31570.1	GPX2	3937.27	0.234316	0.0766247	3.05798	0.00222837	0.010916	GO:0004602|glutathione peroxidase activity|MF,GO:0005515|protein binding|MF,GO:0005634|nucleus|CC,GO:0005739|mitochondrion|CC,GO:0005829|cytosol|CC,GO:0005886|plasma membrane|CC,GO:0009407|toxin catabolic process|BP
AT2G36490	AT2G36490.1	ROS1	3872.1	0.233942	0.0930603	2.51388	0.0119412	0.0452439	GO:0003906|DNA-(apurinic or apyrimidinic site) endonuclease activity|MF,GO:0005515|protein binding|MF,GO:0005634|nucleus|CC,GO:0006281|DNA repair|BP,GO:0006306|DNA methylation|BP,GO:0006342|chromatin silencing|BP,GO:0019104|DNA N-glycosylase activity|MF,GO:0031936|negative regulation of chromatin silencing|BP,GO:0080111|DNA demethylation|BP
AT1G78420	AT1G78420.2,AT1G78420.1	DA2	2196.36	0.232993	0.0824636	2.8254	0.00472215	0.0206628	NA
AT5G63150	AT5G63150.1	.	1294.37	0.232555	0.0934099	2.48961	0.0127882	0.0479067	NA
AT5G23900	AT5G23900.1	RPL13D	3825.6	0.232409	0.0882101	2.63472	0.00842078	0.0338255	NA
AT3G63070	AT3G63070.1	HULK3	2723.49	0.232053	0.0838244	2.76832	0.00563455	0.0240502	NA
AT3G18640	AT3G18640.1,AT3G18640.2,AT3G18640.3	.	2696.76	0.231495	0.0908844	2.54714	0.010861	0.0417936	NA
AT2G13540	AT2G13540.1	ABH1	1693.11	0.230632	0.0819919	2.81287	0.00491021	0.021363	GO:0000226|microtubule cytoskeleton organization|BP,GO:0000339|RNA cap binding|MF,GO:0000394|RNA splicing, via endonucleolytic cleavage and ligation|BP,GO:0000398|mRNA splicing, via spliceosome|BP,GO:0000911|cytokinesis by cell plate formation|BP,GO:0005515|protein binding|MF,GO:0005634|nucleus|CC,GO:0006306|DNA methylation|BP,GO:0006342|chromatin silencing|BP,GO:0006366|transcription by RNA poly…
AT2G32950	AT2G32950.1,AT2G32950.2	COP1	3001.59	0.223297	0.0900336	2.48015	0.0131328	0.0489083	GO:0000152|nuclear ubiquitin ligase complex|CC,GO:0004842|ubiquitin-protein transferase activity|MF,GO:0005515|protein binding|MF,GO:0005634|nucleus|CC,GO:0006281|DNA repair|BP,GO:0009640|photomorphogenesis|BP,GO:0009641|shade avoidance|BP,GO:0009647|skotomorphogenesis|BP,GO:0009649|entrainment of circadian clock|BP,GO:0009963|positive regulation of flavonoid biosynthetic process|BP,GO:0010100|ne…
AT5G47210	AT5G47210.1,AT5G47210.3,AT5G47210.2	RGGC	27318.9	0.222392	0.0748723	2.97028	0.00297526	0.0140454	NA
AT1G80460	AT1G80460.1,AT1G80460.2	GLPK	3225.51	0.221702	0.0798278	2.77725	0.00548204	0.0234901	GO:0002237|response to molecule of bacterial origin|BP,GO:0004370|glycerol kinase activity|MF,GO:0005739|mitochondrion|CC,GO:0005829|cytosol|CC,GO:0005975|carbohydrate metabolic process|BP,GO:0006635|fatty acid beta-oxidation|BP,GO:0009617|response to bacterium|BP,GO:0010188|response to microbial phytotoxin|BP,GO:0019200|carbohydrate kinase activity|MF,GO:0019563|glycerol catabolic process|BP,GO:…
AT5G46790	AT5G46790.1,AT5G46790.2	PYL1	1927.98	0.221526	0.0849526	2.60764	0.00911692	0.036058	GO:0005515|protein binding|MF,GO:0005634|nucleus|CC,GO:0006569|tryptophan catabolic process|BP,GO:0009684|indoleacetic acid biosynthetic process|BP,GO:0009738|abscisic acid-activated signaling pathway|BP,GO:0010427|abscisic acid binding|MF,GO:0019761|glucosinolate biosynthetic process|BP,GO:0042803|protein homodimerization activity|MF,GO:0080163|regulation of protein serine/threonine phosphatase …
AT3G28940	AT3G28940.1	AIG2B	14142.1	0.217557	0.0840241	2.58922	0.00961923	0.0378415	NA
AT1G17290	AT1G17290.1	ALAAT1	12420.1	0.212291	0.0775978	2.73578	0.00622319	0.0261834	GO:0001666|response to hypoxia|BP,GO:0004021|L-alanine:2-oxoglutarate aminotransferase activity|MF,GO:0005524|ATP binding|MF,GO:0005739|mitochondrion|CC,GO:0009507|chloroplast|CC,GO:0019481|L-alanine catabolic process, by transamination|BP,GO:0046686|response to cadmium ion|BP
AT1G18540	AT1G18540.1	RPL6A	14354.7	0.205413	0.0819705	2.50594	0.0122126	0.0460983	NA

## Sheet: Table S4
Table S4. Transcripts commonly up-regulated in response to subergence and flooding with physical flow
			Submergence							Flooding with physical flow
GeneID	TranscriptID	GeneName	baseMean	log2FoldChange	lfcSE	stat	pvalue	padj		baseMean	log2FoldChange	lfcSE	stat	pvalue	padj	GO_info
AT1G01060	AT1G01060.6,AT1G01060.3,AT1G01060.1,AT1G01060.7,AT1G01060.4,AT1G01060.2,AT1G01060.8,AT1G01060.5	LHY	17614.6	1.07142	0.207064	5.17435	2.28701e-07	4.32589e-06		14428.8	0.776816	0.109436	7.09833	1.26275e-12	2.38648e-11	GO:0003677|DNA binding|MF,GO:0003700|DNA-binding transcription factor activity|MF,GO:0005634|nucleus|CC,GO:0006355|regulation of transcription, DNA-templated|BP,GO:0007623|circadian rhythm|BP,GO:0009409|response to cold|BP,GO:0009639|response to red or far red light|BP,GO:0009651|response to salt stress|BP,GO:0009723|response to ethylene|BP,GO:0009733|response to auxin|BP,GO:0009737|response to a…
AT1G01120	AT1G01120.1	KCS1	4310.38	1.61709	0.185856	8.7008	3.29563e-18	2.55285e-16		4517.02	1.82856	0.176546	10.3575	3.87136e-25	1.45955e-23	GO:0000038|very long-chain fatty acid metabolic process|BP,GO:0005783|endoplasmic reticulum|CC,GO:0009409|response to cold|BP,GO:0009416|response to light stimulus|BP,GO:0009611|response to wounding|BP,GO:0009805|coumarin biosynthetic process|BP,GO:0009922|fatty acid elongase activity|MF,GO:0010025|wax biosynthetic process|BP,GO:0016020|membrane|CC,GO:0016746|transferase activity, transferring ac…
AT1G01130	AT1G01130.1	.	693.33	1.51339	0.20094	7.53159	5.01275e-14	2.58548e-12		825.808	1.96507	0.142943	13.7472	5.29382e-43	3.95123e-41	NA
AT1G01440	AT1G01440.1	.	1272.18	0.38444	0.10599	3.62712	0.000286596	0.00253266		1172.01	0.341289	0.134153	2.54403	0.0109582	0.0420751	NA
AT1G01560	AT1G01560.3,AT1G01560.2,AT1G01560.4,AT1G01560.1	MPK11	282.779	2.16465	0.337417	6.41536	1.40487e-10	4.52877e-09		816.484	3.99645	0.154822	25.8132	6.29819e-147	1.54607e-143	GO:0000165|MAPK cascade|BP,GO:0004707|MAP kinase activity|MF,GO:0005515|protein binding|MF,GO:0005634|nucleus|CC,GO:0005829|cytosol|CC,GO:0006355|regulation of transcription, DNA-templated|BP,GO:0006612|protein targeting to membrane|BP,GO:0007154|cell communication|BP,GO:0007165|signal transduction|BP,GO:0009409|response to cold|BP,GO:0009414|response to water deprivation|BP,GO:0009581|detection …
AT1G01680	AT1G01680.1	PUB54	158.749	1.51208	0.3217	4.70029	2.59796e-06	3.93546e-05		281.568	2.65057	0.247245	10.7204	8.16631e-27	3.31651e-25	GO:0005634|nucleus|CC
AT1G01950	AT1G01950.1,AT1G01950.4,AT1G01950.2,AT1G01950.3	ARK2	1796.29	0.870636	0.108126	8.05207	8.14066e-16	5.06325e-14		2001.4	1.24154	0.144685	8.58098	9.40681e-18	2.45366e-16	GO:0003777|microtubule motor activity|MF,GO:0048364|root development|BP
AT1G02360	AT1G02360.1,AT1G02360.2,AT1G02360.3	.	235.598	0.992624	0.265171	3.74333	0.000181596	0.00169774		323.958	1.75857	0.273341	6.43363	1.24596e-10	1.96621e-09	NA
AT1G02380	AT1G02380.1	.	210.581	1.46952	0.303561	4.84092	1.29238e-06	2.09907e-05		195.92	1.45634	0.297627	4.89317	9.92263e-07	1.00514e-05	NA
AT1G02390	AT1G02390.1	GPAT2	286.9	2.92499	0.342852	8.53135	1.44655e-17	1.06216e-15		471.825	3.80855	0.176798	21.5418	6.3143e-103	3.10004e-100	GO:0005739|mitochondrion|CC,GO:0006655|phosphatidylglycerol biosynthetic process|BP,GO:0008152|metabolic process|BP,GO:0016746|transferase activity, transferring acyl groups|MF
AT1G02400	AT1G02400.1,AT1G02400.2	GA2OX6	493.295	2.91204	0.390516	7.4569	8.85833e-14	4.44958e-12		681.997	3.53404	0.283219	12.4781	9.8312e-36	5.76129e-34	GO:0005737|cytoplasm|CC,GO:0009639|response to red or far red light|BP,GO:0010286|heat acclimation|BP,GO:0045487|gibberellin catabolic process|BP,GO:0052634|C-19 gibberellin 2-beta-dioxygenase activity|MF
AT1G02410	AT1G02410.1,AT1G02410.2,AT1G02410.3	COX11	832.962	0.311438	0.108099	2.88104	0.00396367	0.0232317		801.225	0.380811	0.0996533	3.82136	0.000132717	0.000906655	NA
AT1G02650	AT1G02650.1,AT1G02650.2	.	164.192	2.24511	0.208908	10.7469	6.12783e-27	1.17805e-24		109.214	1.61121	0.297491	5.416	6.09475e-08	7.39436e-07	NA
AT1G02660	AT1G02660.1	PLIP2	7455.49	2.99071	0.288367	10.3712	3.35379e-25	5.29273e-23		7991.63	3.20847	0.245717	13.0576	5.75421e-39	3.80622e-37	NA
AT1G02670	AT1G02670.1,AT1G02670.4,AT1G02670.2,AT1G02670.3,AT1G02670.5,AT1G02670.6,AT1G02670.7	.	106.48	0.658377	0.224624	2.93101	0.00337861	0.0203786		105.588	0.788394	0.243447	3.23846	0.00120178	0.00640396	NA
AT1G02810	AT1G02810.1	PME7	15.8337	1.54562	0.551421	2.80298	0.00506335	0.0283719		18.1172	1.93323	0.529873	3.64849	0.000263787	0.00167371	NA
AT1G03055	AT1G03055.1,AT1G03055.2	D27	127.977	0.813869	0.247256	3.29161	0.000996151	0.00742793		127.232	0.946879	0.313473	3.02061	0.00252269	0.0121372	GO:0005634|nucleus|CC,GO:0009536|plastid|CC,GO:0010223|secondary shoot formation|BP,GO:1901601|strigolactone biosynthetic process|BP
AT1G03300	AT1G03300.1	DUF1	824.541	0.876914	0.185672	4.72293	2.32476e-06	3.54701e-05		719.218	0.715821	0.131379	5.44852	5.07899e-08	6.21662e-07	GO:0005634|nucleus|CC,GO:0008150|biological_process|BP
AT1G03457	AT1G03457.3,AT1G03457.2,AT1G03457.1	.	742.862	1.73725	0.156814	11.0784	1.59678e-28	3.55443e-26		578.755	1.37915	0.14699	9.38255	6.43948e-21	2.01798e-19	GO:0003723|RNA binding|MF
AT1G03470	AT1G03470.2,AT1G03470.1,AT1G03470.3,AT1G03470.4	NET3A	392.381	0.608486	0.219505	2.77209	0.00556981	0.0306572		349.167	0.481543	0.169274	2.84475	0.0044446	0.0196507	GO:0005634|nucleus|CC,GO:0005774|vacuolar membrane|CC,GO:0005884|actin filament|CC,GO:0031965|nuclear membrane|CC
AT1G03610	AT1G03610.2,AT1G03610.1	.	1375.49	0.613574	0.165945	3.69745	0.000217777	0.00199279		1263.17	0.566706	0.150471	3.76623	0.000165733	0.00110654	NA
AT1G03770	AT1G03770.2,AT1G03770.4,AT1G03770.3,AT1G03770.1,AT1G03770.5,AT1G03770.6	RING1B	446.588	0.472026	0.164898	2.86252	0.00420281	0.0243899		522.951	0.991062	0.16454	6.02324	1.70962e-09	2.46384e-08	GO:0001709|cell fate determination|BP,GO:0005634|nucleus|CC,GO:0006310|DNA recombination|BP,GO:0006355|regulation of transcription, DNA-templated|BP,GO:0007062|sister chromatid cohesion|BP,GO:0007131|reciprocal meiotic recombination|BP,GO:0008270|zinc ion binding|MF,GO:0010076|maintenance of floral meristem identity|BP,GO:0010077|maintenance of inflorescence meristem identity|BP,GO:0010228|vegeta…
AT1G03870	AT1G03870.1	FLA9	9900.01	2.04251	0.132993	15.358	3.12854e-53	4.41061e-50		6594.39	1.40179	0.167798	8.35408	6.59469e-17	1.63704e-15	GO:0005886|plasma membrane|CC,GO:0031225|anchored component of membrane|CC,GO:0046658|anchored component of plasma membrane|CC
AT1G04200	AT1G04200.2,AT1G04200.1,AT1G04200.3	.	1250.98	0.299992	0.115995	2.58625	0.00970262	0.0479172		1231.21	0.427769	0.149845	2.85475	0.00430711	0.0191386	NA
AT1G04240	AT1G04240.2,AT1G04240.1	SHY2	4322.38	0.834324	0.123652	6.74737	1.50551e-11	5.51769e-10		3376.89	0.402655	0.159471	2.52493	0.011572	0.0440489	GO:0003700|DNA-binding transcription factor activity|MF,GO:0005515|protein binding|MF,GO:0005634|nucleus|CC,GO:0009733|response to auxin|BP,GO:0009741|response to brassinosteroid|BP,GO:0010583|response to cyclopentenone|BP,GO:0048527|lateral root development|BP
AT1G04490	AT1G04490.5,AT1G04490.4,AT1G04490.6,AT1G04490.3,AT1G04490.7,AT1G04490.8,AT1G04490.9,AT1G04490.1,AT1G04490.2	.	16.2165	1.41365	0.543365	2.60167	0.00927723	0.0462266		22.692	2.15086	0.468966	4.58639	4.50968e-06	4.10686e-05	NA
AT1G04530	AT1G04530.1	TPR4	4391.91	0.487183	0.165467	2.94429	0.00323698	0.0197121		4013.3	0.42635	0.122538	3.47933	0.000502672	0.0029599	GO:0005634|nucleus|CC
AT1G05020	AT1G05020.1	AP180	136.991	1.59218	0.260409	6.11417	9.70616e-10	2.73845e-08		169.508	2.10145	0.291169	7.21727	5.30411e-13	1.03337e-11	NA
AT1G05100	AT1G05100.1	MAPKKK18	65.8542	1.61955	0.338774	4.78062	1.74756e-06	2.73543e-05		73.1529	1.93243	0.283857	6.80776	9.91293e-12	1.74786e-10	GO:0016301|kinase activity|MF
AT1G05340	AT1G05340.1	.	399.363	1.06334	0.312814	3.39927	0.000675653	0.00534532		417.27	1.28867	0.224895	5.73011	1.00368e-08	1.33741e-07	NA
AT1G05575	AT1G05575.1	.	316.841	2.4991	0.324465	7.70223	1.33717e-14	7.32566e-13		541.026	3.47129	0.240474	14.4352	3.1091e-47	2.6419e-45	NA
AT1G05630	AT1G05630.1,AT1G05630.2,AT1G05630.3	AT5PTASE13	1103.21	0.602065	0.159613	3.77204	0.000161918	0.0015348		1086.3	0.721453	0.105732	6.82343	8.88941e-12	1.57241e-10	GO:0005634|nucleus|CC,GO:0005737|cytoplasm|CC,GO:0007584|response to nutrient|BP,GO:0009611|response to wounding|BP,GO:0009637|response to blue light|BP,GO:0009737|response to abscisic acid|BP,GO:0009743|response to carbohydrate|BP,GO:0009827|plant-type cell wall modification|BP,GO:0009860|pollen tube growth|BP,GO:0010087|phloem or xylem histogenesis|BP,GO:0010182|sugar mediated signaling pathway…
AT1G05870	AT1G05870.8,AT1G05870.1,AT1G05870.7,AT1G05870.5,AT1G05870.6,AT1G05870.2,AT1G05870.10,AT1G05870.9,AT1G05870.11,AT1G05870.12,AT1G05870.4,AT1G05870.3	.	1197.23	0.819185	0.217344	3.76908	0.000163852	0.00155102		950.07	0.426749	0.163661	2.60752	0.00912009	0.0360641	NA
AT1G06040	AT1G06040.1,AT1G06040.2	BBX24	2535.76	0.77969	0.1488	5.23986	1.60702e-07	3.13196e-06		2334.14	0.739858	0.139497	5.30376	1.13441e-07	1.31355e-06	GO:0003677|DNA binding|MF,GO:0003700|DNA-binding transcription factor activity|MF,GO:0005515|protein binding|MF,GO:0005634|nucleus|CC,GO:0006096|glycolytic process|BP,GO:0006833|water transport|BP,GO:0006972|hyperosmotic response|BP,GO:0007030|Golgi organization|BP,GO:0008270|zinc ion binding|MF,GO:0009266|response to temperature stimulus|BP,GO:0009416|response to light stimulus|BP,GO:0009640|pho…
AT1G06050	AT1G06050.1	.	211.889	0.826304	0.176685	4.6767	2.91534e-06	4.38795e-05		201.809	0.858037	0.193585	4.43237	9.3205e-06	7.99991e-05	NA
AT1G06360	AT1G06360.2,AT1G06360.1	.	1482.24	1.41384	0.332956	4.24633	2.173e-05	0.000260062		1268.81	1.23207	0.273771	4.50037	6.78357e-06	5.99717e-05	NA
AT1G06400	AT1G06400.1	RABA1A	4563.83	0.350857	0.123383	2.84365	0.00446006	0.0256645		4298.92	0.365444	0.115962	3.15141	0.00162482	0.00829415	GO:0003924|GTPase activity|MF,GO:0005525|GTP binding|MF,GO:0005737|cytoplasm|CC,GO:0005886|plasma membrane|CC,GO:0009733|response to auxin|BP,GO:0016192|vesicle-mediated transport|BP,GO:0048573|photoperiodism, flowering|BP
AT1G06410	AT1G06410.1,AT1G06410.2,AT1G06410.3	TPS7	9862.16	0.59795	0.142861	4.18555	2.84479e-05	0.000328917		9084.96	0.558431	0.151005	3.69809	0.000217224	0.00141151	GO:0004805|trehalose-phosphatase activity|MF,GO:0005634|nucleus|CC,GO:0005829|cytosol|CC,GO:0005992|trehalose biosynthetic process|BP,GO:0006007|glucose catabolic process|BP,GO:0016757|transferase activity, transferring glycosyl groups|MF
AT1G06475	AT1G06475.1	.	52.7427	1.28175	0.311398	4.11612	3.85303e-05	0.000432713		60.982	1.69028	0.305504	5.53275	3.15247e-08	3.95725e-07	NA
AT1G06520	AT1G06520.1	GPAT1	206.067	1.09569	0.223896	4.89377	9.89213e-07	1.65498e-05		173.039	0.853065	0.180624	4.72288	2.32523e-06	2.23159e-05	GO:0005739|mitochondrion|CC,GO:0006655|phosphatidylglycerol biosynthetic process|BP,GO:0008152|metabolic process|BP,GO:0016020|membrane|CC,GO:0016746|transferase activity, transferring acyl groups|MF,GO:0048235|pollen sperm cell differentiation|BP,GO:0080167|response to karrikin|BP,GO:0090447|glycerol-3-phosphate 2-O-acyltransferase activity|MF
AT1G06620	AT1G06620.1,AT1G06620.2	.	712.495	0.732048	0.21364	3.42655	0.000611305	0.00491531		751.441	0.998012	0.195723	5.0991	3.41264e-07	3.69586e-06	NA
AT1G06780	AT1G06780.2,AT1G06780.1	GAUT6	847.172	0.400061	0.145229	2.7547	0.0058746	0.0319358		789.123	0.384793	0.115886	3.32043	0.000898794	0.00495683	GO:0005794|Golgi apparatus|CC,GO:0016051|carbohydrate biosynthetic process|BP,GO:0016757|transferase activity, transferring glycosyl groups|MF,GO:0047262|polygalacturonate 4-alpha-galacturonosyltransferase activity|MF
AT1G07000	AT1G07000.1	ATEXO70B2	3286.67	1.08807	0.248687	4.37527	1.2128e-05	0.000155061		4309.18	1.75558	0.173563	10.115	4.74252e-24	1.70092e-22	GO:0000145|exocyst|CC,GO:0005634|nucleus|CC,GO:0005829|cytosol|CC,GO:0005886|plasma membrane|CC,GO:0006612|protein targeting to membrane|BP,GO:0006904|vesicle docking involved in exocytosis|BP,GO:0006984|ER-nucleus signaling pathway|BP,GO:0009625|response to insect|BP,GO:0009627|systemic acquired resistance|BP,GO:0009697|salicylic acid biosynthetic process|BP,GO:0009862|systemic acquired resistan…
AT1G07128	AT1G07128.1	.	554.557	1.20314	0.292732	4.11003	3.956e-05	0.000441465		553.772	1.33467	0.20591	6.48179	9.06383e-11	1.45317e-09	NA
AT1G07130	AT1G07130.1	STN1	254.941	0.826896	0.25419	3.25306	0.00114169	0.00833967		260.071	1.01058	0.195533	5.16833	2.36192e-07	2.62749e-06	GO:0000784|nuclear chromosome, telomeric region|CC,GO:0005515|protein binding|MF,GO:0005634|nucleus|CC,GO:0006355|regulation of transcription, DNA-templated|BP,GO:0016233|telomere capping|BP,GO:0043687|post-translational protein modification|BP,GO:0045893|positive regulation of transcription, DNA-templated|BP
AT1G07135	AT1G07135.1	.	3909.98	3.93019	0.308662	12.733	3.87675e-37	1.86322e-34		5478.6	4.54292	0.200293	22.6814	6.84315e-114	4.87696e-111	NA
AT1G07150	AT1G07150.2,AT1G07150.1	MAPKKK13	368.635	2.32963	0.199819	11.6587	2.07227e-31	5.84296e-29		328.538	2.24231	0.236994	9.46147	3.03651e-21	9.69446e-20	GO:0005634|nucleus|CC,GO:0016301|kinase activity|MF
AT1G07160	AT1G07160.1	.	75.4762	4.0349	0.46721	8.63615	5.81369e-18	4.39079e-16		155.046	5.20718	0.425658	12.2333	2.06487e-34	1.152e-32	NA
AT1G07500	AT1G07500.1	SMR5	43.4862	2.16255	0.384668	5.62187	1.88903e-08	4.40434e-07		74.2517	3.16296	0.358014	8.83475	1.0032e-18	2.79139e-17	GO:0005515|protein binding|MF,GO:0005634|nucleus|CC,GO:0008150|biological_process|BP
AT1G07520	AT1G07520.2,AT1G07520.3,AT1G07520.4,AT1G07520.1	.	1310.56	0.462282	0.138509	3.33756	0.000845172	0.00644764		1413.65	0.797549	0.163432	4.88	1.06084e-06	1.07116e-05	NA
AT1G07620	AT1G07620.1,AT1G07620.3,AT1G07620.4,AT1G07620.2	ATOBGM	384.294	1.09363	0.25728	4.25076	2.13045e-05	0.000256272		500.38	1.74824	0.142616	12.2584	1.51417e-34	8.51213e-33	GO:0005634|nucleus|CC,GO:0009560|embryo sac egg cell differentiation|BP
AT1G07650	AT1G07650.1,AT1G07650.3,AT1G07650.2,AT1G07650.4	.	3844.48	0.549542	0.135494	4.05583	4.99574e-05	0.000545236		3585.34	0.539616	0.115487	4.67253	2.97505e-06	2.79693e-05	NA
AT1G07700	AT1G07700.1,AT1G07700.2,AT1G07700.4,AT1G07700.3	.	1264.77	0.334677	0.123814	2.70306	0.00687044	0.0362636		1194.3	0.356116	0.107594	3.30981	0.000933607	0.00512706	NA
AT1G07720	AT1G07720.2,AT1G07720.1	KCS3	1862.7	0.650743	0.139716	4.65762	3.1989e-06	4.77733e-05		1884.09	0.829218	0.15577	5.32337	1.01865e-07	1.19137e-06	GO:0000038|very long-chain fatty acid metabolic process|BP,GO:0005783|endoplasmic reticulum|CC,GO:0009409|response to cold|BP,GO:0009416|response to light stimulus|BP,GO:0016746|transferase activity, transferring acyl groups|MF,GO:0042335|cuticle development|BP
AT1G07870	AT1G07870.2,AT1G07870.1	.	816.389	0.805817	0.116652	6.90786	4.92024e-12	1.93759e-10		993.266	1.36192	0.106343	12.8068	1.50192e-37	9.26868e-36	NA
AT1G08315	AT1G08315.1	.	822.294	0.572817	0.197371	2.90223	0.00370517	0.0219846		814.14	0.702815	0.170503	4.12201	3.75586e-05	0.000285541	NA
AT1G08510	AT1G08510.1	FATB	7217.37	0.612195	0.127139	4.81517	1.47076e-06	2.3491e-05		6426.16	0.4897	0.110289	4.44017	8.98877e-06	7.74528e-05	GO:0000036|acyl carrier activity|MF,GO:0006633|fatty acid biosynthetic process|BP,GO:0009507|chloroplast|CC,GO:0009536|plastid|CC,GO:0016297|acyl-[acyl-carrier-protein] hydrolase activity|MF
AT1G08920	AT1G08920.1,AT1G08920.2,AT1G08920.3	ESL1	839.272	0.687671	0.205357	3.34867	0.000812015	0.00622388		1077.47	1.36661	0.196078	6.96975	3.175e-12	5.85519e-11	GO:0005351|carbohydrate:proton symporter activity|MF,GO:0005886|plasma membrane|CC,GO:0009414|response to water deprivation|BP,GO:0009651|response to salt stress|BP,GO:0009705|plant-type vacuole membrane|CC,GO:0009737|response to abscisic acid|BP,GO:0015144|carbohydrate transmembrane transporter activity|MF,GO:0015145|monosaccharide transmembrane transporter activity|MF,GO:0015749|monosaccharide …
AT1G08930	AT1G08930.1,AT1G08930.2	ERD6	8786.18	0.965207	0.219015	4.40703	1.04795e-05	0.000135788		9826.36	1.33699	0.179215	7.46024	8.63677e-14	1.76842e-12	GO:0005351|carbohydrate:proton symporter activity|MF,GO:0005783|endoplasmic reticulum|CC,GO:0005886|plasma membrane|CC,GO:0006569|tryptophan catabolic process|BP,GO:0009414|response to water deprivation|BP,GO:0009627|systemic acquired resistance|BP,GO:0009651|response to salt stress|BP,GO:0009684|indoleacetic acid biosynthetic process|BP,GO:0009737|response to abscisic acid|BP,GO:0010200|response…
AT1G09070	AT1G09070.1	SRC2	11080.2	1.41509	0.224774	6.29561	3.06185e-10	9.4112e-09		15777.9	2.19406	0.211225	10.3873	2.83217e-25	1.07511e-23	GO:0000326|protein storage vacuole|CC,GO:0005515|protein binding|MF,GO:0005783|endoplasmic reticulum|CC,GO:0005886|plasma membrane|CC,GO:0006612|protein targeting to membrane|BP,GO:0006623|protein targeting to vacuole|BP,GO:0006820|anion transport|BP,GO:0006862|nucleotide transport|BP,GO:0006888|ER to Golgi vesicle-mediated transport|BP,GO:0009611|response to wounding|BP,GO:0009612|response to me…
AT1G09160	AT1G09160.1,AT1G09160.2	.	1909.98	0.778834	0.115015	6.77157	1.27395e-11	4.71807e-10		1830	0.830156	0.10765	7.71165	1.24201e-14	2.70342e-13	NA
AT1G09250	AT1G09250.1	BHLH149	1036.42	0.943219	0.195166	4.83291	1.34552e-06	2.17203e-05		868.138	0.690768	0.154403	4.4738	7.68411e-06	6.70478e-05	GO:0003700|DNA-binding transcription factor activity|MF,GO:0005634|nucleus|CC
AT1G09390	AT1G09390.1	.	311.396	0.65118	0.156735	4.15465	3.25786e-05	0.000370489		291.126	0.64865	0.232209	2.79339	0.0052158	0.0225152	NA
AT1G09460	AT1G09460.1	.	552.404	1.36354	0.175093	7.78752	6.83391e-15	3.84353e-13		376.819	0.680911	0.167024	4.07671	4.56769e-05	0.000342662	NA
AT1G09560	AT1G09560.1	GLP4	3018.87	0.539043	0.152749	3.52896	0.000417197	0.00352898		2992	0.674311	0.105897	6.36758	1.92034e-10	2.98775e-09	GO:0005576|extracellular region|CC,GO:0005618|cell wall|CC,GO:0005634|nucleus|CC,GO:0006499|N-terminal protein myristoylation|BP,GO:0006865|amino acid transport|BP,GO:0006888|ER to Golgi vesicle-mediated transport|BP,GO:0009409|response to cold|BP,GO:0009506|plasmodesma|CC,GO:0009627|systemic acquired resistance|BP,GO:0010167|response to nitrate|BP,GO:0010497|plasmodesmata-mediated intercellular …
AT1G09575	AT1G09575.1,AT1G09575.2	.	417.347	0.683824	0.139213	4.91206	9.01268e-07	1.51986e-05		412.664	0.809212	0.138319	5.85033	4.9059e-09	6.77412e-08	NA
AT1G09810	AT1G09810.1,AT1G09810.2,AT1G09810.3	ECT11	686.723	0.463085	0.126808	3.65186	0.000260344	0.00232299		699.364	0.665526	0.121382	5.48292	4.18363e-08	5.16074e-07	GO:0003674|molecular_function|MF,GO:0005634|nucleus|CC,GO:0008150|biological_process|BP
AT1G09930	AT1G09930.1	OPT2	20.4188	3.77761	0.929852	4.06259	4.8531e-05	0.000530929		48.3522	5.16034	0.651364	7.92236	2.33038e-15	5.35744e-14	GO:0005737|cytoplasm|CC,GO:0005886|plasma membrane|CC,GO:0006857|oligopeptide transport|BP,GO:0016020|membrane|CC
AT1G09932	AT1G09932.1,AT1G09932.3,AT1G09932.2,AT1G09932.4	.	1580.75	1.98293	0.316591	6.2634	3.76674e-10	1.13631e-08		2793.14	3.06154	0.25084	12.2051	2.9181e-34	1.60372e-32	NA
AT1G09940	AT1G09940.1	HEMA2	2555.45	0.724645	0.23117	3.13469	0.00172036	0.0117205		3408.16	1.47351	0.252001	5.84724	4.99811e-09	6.89714e-08	GO:0006779|porphyrin-containing compound biosynthetic process|BP,GO:0006783|heme biosynthetic process|BP,GO:0006979|response to oxidative stress|BP,GO:0008883|glutamyl-tRNA reductase activity|MF,GO:0009507|chloroplast|CC,GO:0009536|plastid|CC,GO:0009611|response to wounding|BP,GO:0010200|response to chitin|BP,GO:0033014|tetrapyrrole biosynthetic process|BP,GO:0052542|defense response by callose d…
AT1G09950	AT1G09950.1	RAS1	122.683	4.17352	0.407595	10.2394	1.32069e-24	1.96681e-22		243.367	5.29406	0.354886	14.9177	2.53029e-50	2.45183e-48	GO:0005634|nucleus|CC
AT1G09970	AT1G09970.1,AT1G09970.2	LRR XI-23	14980	0.688552	0.224772	3.06334	0.00218884	0.0143884		17416.2	1.1652	0.162592	7.16638	7.70044e-13	1.48322e-11	GO:0002237|response to molecule of bacterial origin|BP,GO:0004672|protein kinase activity|MF,GO:0004674|protein serine/threonine kinase activity|MF,GO:0005524|ATP binding|MF,GO:0005886|plasma membrane|CC,GO:0006468|protein phosphorylation|BP,GO:0006499|N-terminal protein myristoylation|BP,GO:0006612|protein targeting to membrane|BP,GO:0006979|response to oxidative stress|BP,GO:0007165|signal tran…
AT1G09980	AT1G09980.3,AT1G09980.1,AT1G09980.2	.	1189.77	0.299061	0.113638	2.63171	0.00849575	0.0430322		1199.11	0.485466	0.0978579	4.96093	7.01567e-07	7.26663e-06	NA
AT1G10040	AT1G10040.1,AT1G10040.2	.	123.18	0.745268	0.252455	2.95208	0.00315642	0.0193083		157.435	1.41316	0.240378	5.87891	4.12968e-09	5.7454e-08	NA
AT1G10050	AT1G10050.2,AT1G10050.3,AT1G10050.1	.	705.749	0.591832	0.207906	2.84663	0.00441846	0.0254736		870.744	1.20298	0.141872	8.47929	2.26575e-17	5.78697e-16	NA
AT1G10120	AT1G10120.1,AT1G10120.2	BHLH74	1611.25	0.904137	0.106911	8.45689	2.74608e-17	1.96187e-15		1445.23	0.808846	0.123638	6.54205	6.06818e-11	9.90867e-10	NA
AT1G10340	AT1G10340.1,AT1G10340.2	.	664.892	1.89193	0.265188	7.1343	9.72839e-13	4.19377e-11		1106.3	2.88236	0.174827	16.4869	4.55653e-61	6.49468e-59	NA
AT1G10370	AT1G10370.1	GSTU17	499.742	1.00868	0.375883	2.6835	0.00728552	0.0380318		405.004	0.683517	0.264365	2.5855	0.00972378	0.038178	GO:0004364|glutathione transferase activity|MF,GO:0005737|cytoplasm|CC,GO:0006749|glutathione metabolic process|BP,GO:0006865|amino acid transport|BP,GO:0009407|toxin catabolic process|BP,GO:0009507|chloroplast|CC,GO:0009651|response to salt stress|BP,GO:0009704|de-etiolation|BP,GO:0015824|proline transport|BP,GO:0048527|lateral root development|BP,GO:0060416|response to growth hormone|BP,GO:0080…
AT1G10550	AT1G10550.1	XTH33	572.933	3.93035	0.295701	13.2916	2.58946e-40	1.65937e-37		330.624	3.16999	0.267858	11.8346	2.58573e-32	1.30426e-30	GO:0005576|extracellular region|CC,GO:0005887|integral component of plasma membrane|CC,GO:0009831|plant-type cell wall modification involved in multidimensional cell growth|BP,GO:0016798|hydrolase activity, acting on glycosyl bonds|MF
AT1G10560	AT1G10560.1	PUB18	233.75	2.60495	0.299294	8.70366	3.21363e-18	2.5077e-16		245.131	2.79072	0.248159	11.2457	2.4309e-29	1.10279e-27	GO:0004842|ubiquitin-protein transferase activity|MF,GO:0010029|regulation of seed germination|BP,GO:0016567|protein ubiquitination|BP
AT1G10650	AT1G10650.1,AT1G10650.2	.	1223.16	0.562094	0.139394	4.03243	5.52036e-05	0.000595304		1180.38	0.634389	0.106667	5.94736	2.72495e-09	3.83944e-08	NA
AT1G11000	AT1G11000.1,AT1G11000.2,AT1G11000.3	MLO4	263.746	1.29167	0.238216	5.42226	5.88499e-08	1.23096e-06		280.157	1.53941	0.237914	6.47044	9.77196e-11	1.56217e-09	GO:0005516|calmodulin binding|MF,GO:0005886|plasma membrane|CC,GO:0006952|defense response|BP,GO:0008219|cell death|BP
AT1G11050	AT1G11050.1	.	1744.27	1.65234	0.204393	8.0841	6.26253e-16	3.94148e-14		2242.75	2.22841	0.161165	13.8269	1.75528e-43	1.33722e-41	NA
AT1G11185	AT1G11185.1	.	38.0017	1.39602	0.371295	3.75987	0.000170002	0.00160206		40.8072	1.67373	0.45383	3.68801	0.000226015	0.00146218	NA
AT1G11210	AT1G11210.1	.	616.248	1.92174	0.271455	7.07939	1.44789e-12	6.05109e-11		615.306	2.03679	0.223104	9.12932	6.89298e-20	2.04275e-18	NA
AT1G11380	AT1G11380.1	.	848.4	1.64948	0.254705	6.47606	9.41509e-11	3.11582e-09		624.246	1.16995	0.242786	4.81885	1.4439e-06	1.42985e-05	NA
AT1G11580	AT1G11580.2,AT1G11580.1	ATPMEPCRA	5267.78	0.686753	0.128693	5.33635	9.48357e-08	1.9173e-06		4876.52	0.660568	0.248808	2.65493	0.00793244	0.032245	GO:0005618|cell wall|CC,GO:0005774|vacuolar membrane|CC,GO:0005829|cytosol|CC,GO:0009505|plant-type cell wall|CC,GO:0009617|response to bacterium|BP,GO:0030599|pectinesterase activity|MF,GO:0052541|plant-type cell wall cellulose metabolic process|BP,GO:0052546|cell wall pectin metabolic process|BP
AT1G11890	AT1G11890.1	SEC22	1284.76	0.55166	0.137153	4.02221	5.76535e-05	0.000618568		1244.97	0.632913	0.123224	5.13628	2.80231e-07	3.06949e-06	GO:0005215|transporter activity|MF,GO:0005783|endoplasmic reticulum|CC,GO:0005794|Golgi apparatus|CC,GO:0005886|plasma membrane|CC,GO:0006457|protein folding|BP,GO:0009408|response to heat|BP,GO:0009644|response to high light intensity|BP,GO:0016020|membrane|CC,GO:0016192|vesicle-mediated transport|BP,GO:0034976|response to endoplasmic reticulum stress|BP,GO:0042542|response to hydrogen peroxide|…
AT1G11925	AT1G11925.1	.	24.0856	1.82151	0.536838	3.39303	0.000691231	0.00544209		27.1195	2.15274	0.59523	3.61664	0.000298447	0.0018626	NA
AT1G11960	AT1G11960.1,AT1G11960.2,AT1G11960.3	.	1488.17	0.903173	0.252419	3.57807	0.000346137	0.00298887		2527.37	2.07233	0.291853	7.10059	1.24224e-12	2.35173e-11	NA
AT1G12240	AT1G12240.1	BFRUCT4	12236.6	0.908657	0.134296	6.7661	1.32296e-11	4.89103e-10		11212.3	0.86024	0.127474	6.74834	1.49542e-11	2.58314e-10	GO:0000325|plant-type vacuole|CC,GO:0004553|hydrolase activity, hydrolyzing O-glycosyl compounds|MF,GO:0004564|beta-fructofuranosidase activity|MF,GO:0005773|vacuole|CC,GO:0006816|calcium ion transport|BP,GO:0007030|Golgi organization|BP,GO:0009505|plant-type cell wall|CC,GO:0009617|response to bacterium|BP,GO:0009651|response to salt stress|BP,GO:0071370|cellular response to gibberellin stimulus…
AT1G12450	AT1G12450.1	.	372.411	0.903638	0.213815	4.22626	2.37607e-05	0.000281336		329.543	0.774003	0.265588	2.9143	0.00356489	0.0164116	NA
AT1G12580	AT1G12580.1	PEPKR1	4200.19	0.725274	0.107255	6.76218	1.35933e-11	4.99927e-10		4174.07	0.860212	0.119826	7.17885	7.03018e-13	1.35886e-11	GO:0004674|protein serine/threonine kinase activity|MF,GO:0005634|nucleus|CC,GO:0016301|kinase activity|MF,GO:0046777|protein autophosphorylation|BP
AT1G12610	AT1G12610.1	DREB1F	117.97	1.95912	0.366289	5.34856	8.86544e-08	1.8044e-06		492.217	4.37688	0.60176	7.27346	3.50407e-13	6.93066e-12	GO:0003677|DNA binding|MF,GO:0003700|DNA-binding transcription factor activity|MF,GO:0005634|nucleus|CC,GO:0009408|response to heat|BP,GO:0009414|response to water deprivation|BP,GO:0009651|response to salt stress|BP,GO:0010371|regulation of gibberellin biosynthetic process|BP,GO:0016049|cell growth|BP,GO:0043565|sequence-specific DNA binding|MF,GO:0048510|regulation of timing of transition from …
AT1G12990	AT1G12990.1	.	739.707	1.58511	0.178347	8.8878	6.23301e-19	5.37998e-17		791.085	1.83395	0.160402	11.4334	2.84642e-30	1.31837e-28	NA
AT1G13210	AT1G13210.1	ALA11	6394.72	1.01125	0.226851	4.45775	8.28253e-06	0.000110366		9417.27	1.90392	0.143779	13.242	5.02261e-40	3.39341e-38	GO:0005516|calmodulin binding|MF,GO:0005886|plasma membrane|CC,GO:0015662|ATPase activity, coupled to transmembrane movement of ions, phosphorylative mechanism|MF
AT1G13260	AT1G13260.1	RAV1	9689.99	2.2248	0.228175	9.75042	1.83709e-22	2.29876e-20		9382.43	2.28328	0.19852	11.5015	1.29598e-30	6.09195e-29	GO:0003677|DNA binding|MF,GO:0003700|DNA-binding transcription factor activity|MF,GO:0005634|nucleus|CC,GO:0006355|regulation of transcription, DNA-templated|BP,GO:0006612|protein targeting to membrane|BP,GO:0009741|response to brassinosteroid|BP,GO:0009910|negative regulation of flower development|BP,GO:0009963|positive regulation of flavonoid biosynthetic process|BP,GO:0010363|regulation of pla…
AT1G13340	AT1G13340.1	.	428.376	1.11414	0.313768	3.55083	0.000384012	0.00328109		745.97	2.28793	0.144644	15.8176	2.35119e-56	2.7778e-54	NA
AT1G13560	AT1G13560.3,AT1G13560.1,AT1G13560.2	AAPT1	2097.82	0.298647	0.105527	2.83006	0.00465387	0.026527		2052.5	0.41091	0.128368	3.20103	0.00136935	0.00717579	GO:0005794|Golgi apparatus|CC,GO:0008654|phospholipid biosynthetic process|BP,GO:0030572|phosphatidyltransferase activity|MF,GO:0046686|response to cadmium ion|BP
AT1G13650	AT1G13650.3,AT1G13650.2,AT1G13650.4,AT1G13650.1	.	311.282	1.09875	0.353336	3.10964	0.00187316	0.0126231		460.79	1.98823	0.300441	6.6177	3.64823e-11	6.06473e-10	NA
AT1G13670	AT1G13670.1	.	342.859	2.2421	0.340134	6.59181	4.34506e-11	1.4965e-09		235.692	1.68131	0.459345	3.66024	0.00025198	0.00160896	NA
AT1G13700	AT1G13700.1,AT1G13700.2,AT1G13700.3	PGL1	577.991	0.989185	0.204427	4.83882	1.30611e-06	2.1165e-05		464.917	0.642867	0.209329	3.07108	0.00213288	0.0105065	GO:0003824|catalytic activity|MF,GO:0005829|cytosol|CC,GO:0005975|carbohydrate metabolic process|BP,GO:0009507|chloroplast|CC
AT1G13790	AT1G13790.1,AT1G13790.2	FDM4	451.322	0.585566	0.171925	3.40594	0.000659363	0.00523603		507.014	1.00084	0.202504	4.94232	7.71979e-07	7.9475e-06	GO:0048451|petal formation|BP,GO:0048453|sepal formation|BP,GO:0080188|RNA-directed DNA methylation|BP
AT1G13880	AT1G13880.1,AT1G13880.2,AT1G13880.3	.	1371.67	0.881345	0.148475	5.936	2.92067e-09	7.65346e-08		1241.77	0.804107	0.131452	6.1171	9.52946e-10	1.40263e-08	NA
AT1G14280	AT1G14280.1	PKS2	5366.18	0.952308	0.116625	8.16554	3.19991e-16	2.06938e-14		3992.04	0.412985	0.0837013	4.93404	8.0547e-07	8.26533e-06	GO:0003674|molecular_function|MF,GO:0005886|plasma membrane|CC,GO:0009637|response to blue light|BP,GO:0009638|phototropism|BP,GO:0010155|regulation of proton transport|BP,GO:0046777|protein autophosphorylation|BP,GO:0048366|leaf development|BP
AT1G14330	AT1G14330.1	.	880.001	1.61706	0.182594	8.85607	8.28821e-19	7.01083e-17		798.625	1.55597	0.14084	11.0478	2.24715e-28	9.61727e-27	NA
AT1G14370	AT1G14370.1	PBL2	1117.09	1.78651	0.268932	6.64297	3.07423e-11	1.07812e-09		1627.37	2.56694	0.131865	19.4664	2.11513e-84	5.63007e-82	GO:0005886|plasma membrane|CC,GO:0009507|chloroplast|CC,GO:0016301|kinase activity|MF
AT1G14460	AT1G14460.1	.	1282.42	0.363655	0.139155	2.61332	0.00896685	0.0449341		1185.36	0.331082	0.129215	2.56225	0.0103996	0.0403083	NA
AT1G14480	AT1G14480.1,AT1G14480.2	.	179.741	1.24797	0.25021	4.98769	6.11049e-07	1.0583e-05		312.316	2.39071	0.175663	13.6096	3.51277e-42	2.56979e-40	NA
AT1G14540	AT1G14540.1	PER4	147.461	3.4063	0.51116	6.66386	2.66733e-11	9.43246e-10		303.263	4.60866	0.370491	12.4394	1.59793e-35	9.31478e-34	GO:0004601|peroxidase activity|MF,GO:0005576|extracellular region|CC,GO:0071456|cellular response to hypoxia|BP
AT1G14560	AT1G14560.2,AT1G14560.1,AT1G14560.3	COAC1	878.714	0.453635	0.121656	3.72885	0.000192356	0.00178645		841.524	0.509196	0.132176	3.85242	0.000116957	0.000806977	GO:0005215|transporter activity|MF,GO:0005739|mitochondrion|CC,GO:0005743|mitochondrial inner membrane|CC,GO:0006810|transport|BP,GO:0006839|mitochondrial transport|BP,GO:0015228|coenzyme A transmembrane transporter activity|MF
AT1G14770	AT1G14770.1,AT1G14770.2	.	500.947	0.639739	0.158061	4.04741	5.17872e-05	0.000562767		444.558	0.506957	0.157092	3.22714	0.00125034	0.00662599	NA
AT1G14780	AT1G14780.1	.	404.999	1.93481	0.427759	4.52314	6.09301e-06	8.41599e-05		254.917	1.16401	0.317837	3.66229	0.000249968	0.00159704	NA
AT1G14870	AT1G14870.1,AT1G14870.2	PCR2	812.493	1.72498	0.334049	5.16385	2.4192e-07	4.5515e-06		1130.96	2.43457	0.183151	13.2927	2.55252e-40	1.7459e-38	GO:0003674|molecular_function|MF,GO:0005737|cytoplasm|CC,GO:0005886|plasma membrane|CC,GO:0006979|response to oxidative stress|BP
AT1G15010	AT1G15010.1	.	546.271	1.82397	0.286612	6.3639	1.96692e-10	6.1713e-09		647.174	2.24609	0.666579	3.36957	0.000752854	0.00423119	NA
AT1G15030	AT1G15030.2,AT1G15030.1	.	2420.06	0.311002	0.0835593	3.72193	0.000197703	0.00183209		2436.23	0.494108	0.132312	3.73443	0.000188142	0.0012419	NA
[truncated: 1,832 more rows]

## Sheet: Table S5
Table S5. GO terms significantly represented in the transcripts that were specifically up-regulated in response to submergence
[truncated: 15 more rows]

[truncated: 13 more sheets: Table S6, Table S7, Table S8, Table S9, Table S10, Table S11, Table S12, Table S13, Table S14, Table S15, Table S16, Table S17, Table S18]
